# Supplementary material for: Isosmotic Macrocation Variation Modulates Mineral Efficiency, Morpho-Physiological Traits, and Functional Properties in Hydroponically Grown Lettuce Varieties (Lactuca sativa L.)
Source: Front Plant Sci. 2021 Jun 4;12:678799. doi: 10.3389/fpls.2021.678799 (PMC8212932; doi:10.3389/fpls.2021.678799)
Supplement: Supplementary Table 1 — Ultra-high performance liquid chromatography coupled to a quadrupole-time-of-flight (UHPLC-QTOF) mass spectrometry analysis of polyphenols. [file Table_1.XLSX]

## Sheet: S. Table 1
Supplementary Table 1: UHPLC-QTOF mass spectrometry analysis of polyphenols
Compound	Class	Subclass	Green Salanova																		Red Salanova
			SK						Sca						SMg						SK						Sca						SMg
			S1	S2	S3	S4	S5	S6	S1	S2	S3	S4	S5	S6	S1	S2	S3	S4	S5	S6	S1	S2	S3	S4	S5	S6	S1	S2	S3	S4	S5	S6	S1	S2	S3	S4	S5	S6	CompositeSpectrum
Pelargonidin	Flavonoids	Anthocyanins	1106344	1068696	1240428	1244891	1010208	1033166	375870	364968	305453	789962	277020	714927	641645	731671	674931	668265	562266	632592	250903	253564	240912	254571	233409	235010	620909	617023	544491	592744	1236754	515110	865144	917029	974493	983516	820522	802713	(272.26602, 4034.0505)(273.06238, 1479.1489)(274.22977, 242.445)(257.0653, 2421.7622)(258.0622, 5478.9346)(272.125, 9574.044)(273.06943, 1735.862)(274.06378, 129.37)(257.25385, 4097.7627)(258.11887, 7621.6577)(259.07562, 250.22499)(314.52725, 149.60501)(292.7881, 12238.218)(294.01804, 2764.7058)(295.0183, 267.72668)(297.3911, 2268.0166)(276.86188, 8818.459)(277.70163, 8642.257)
Cyanidin	Flavonoids	Anthocyanins	191045	168687	253797	144478	226773	214245	121663	167386	118681	120377	109966	95939	451329	186450	320391	306462	313741	305476	70463	77793	318657	334239	472537	469424	258348	117298	416064	419746	495883	121174	149422	405964	487999	520854	396491	423055	(287.23093, 14101.445)(288.05313, 3690.7375)(272.26532, 1326.1222)(274.0626, 588.41)(290.16583, 4379.3564)(292.07584, 7106.2925)(293.08017, 2483.3901)(271.80844, 1193.8562)(274.6637, 835.30597)(274.0639, 825.77)(275.0579, 1755.27)(328.02307, 348.14334)(330.0152, 379.18)(309.70508, 2705.1814)(312.84726, 444.895)(314.0255, 447.3)(314.8382, 474.26666)(294.2553, 17923.857)(293.02838, 3065.22)
Peonidin	Flavonoids	Anthocyanins	1	93496	1	1	77650	91612	120982	81568	490081	331648	382797	72834	154726	262482	319332	291292	247647	1	1	1	1	1	1	1	1	1	461512	355544	220315	203589	1	117815	236845	115099	1	1	(305.0731, 362.17)(284.0619, 858.92004)(285.06207, 429.7925)(307.08554, 583.9018)(284.06482, 488.97665)(341.0437, 4258.3257)(343.19647, 659.47205)(344.03915, 544.98334)(345.04385, 465.605)(323.9268, 643.78644)(324.52295, 663.66)(326.05963, 402.335)(309.05872, 727.2814)
Pelargonidin 3-O-arabinoside	Flavonoids	Anthocyanins	1	1	1	1	1	1	1	1	1	1	1	1	1	1	1	1	82169	85236	1	1	1	1	137618	1	341177	122488	162950	222947	110610	123370	1	121727	1	1	128394	137662	(403.10245, 1293.61)(385.42288, 3258.1362)(406.36276, 504.72)(406.62067, 1095.385)(407.62006, 730.925)(408.112, 311.13)(389.1168, 16707.201)(444.22134, 2867.0586)(426.04636, 4471.5103)(426.5937, 2549.0576)(410.73978, 1706.6542)
Pelargonidin 3-O-galactoside	Flavonoids	Anthocyanins	524745	1	968890	1	1	1	1	956312	1	1	1124002	1130813	1	1	1836294	1	1	1	375180	361404	1	1	1	1	1	1	1	1	1	852571	704023	684277	1272312	1294955	1052415	1	(435.9228, 21151.16)(437.63052, 6035.341)(415.09616, 1456.089)(434.13248, 23854.559)(435.14023, 4004.9492)(439.0948, 387.14)
Pelargonidin 3-O-glucoside	Flavonoids	Anthocyanins	524745	703745	968890	681381	704257	668951	602571	956312	552746	541353	1124002	1130813	624686	626961	1836294	542222	543520	533040	375180	361404	520886	557378	604743	602704	366243	364758	398460	402268	436104	852571	704023	684277	1272312	1294955	1052415	1	(436.0764, 18754.092)(437.8648, 5663.5347)(437.13568, 2451.13)(415.09616, 1456.089)(434.38187, 23856.926)(435.44455, 4365.345)(457.11874, 30943.879)(458.1208, 4324.515)(459.1206, 442.19)(439.09915, 3826.7747)(440.10437, 323.365)
Cyanidin 3-O-xyloside	Flavonoids	Anthocyanins	183263	182063	178512	185605	180129	188726	181444	179573	150121	1	1	1	183121	1	1	1	1	1	1	1	1	1	1	1	1	1	1	1	1	1	1	1	1	1	1	1	(441.06485, 7271.1514)(425.0883, 1612.075)(427.0848, 4916.162)
Petunidin 3-O-rhamnoside	Flavonoids	Anthocyanins	394961	334376	2077357	1990552	660667	579780	1941815	1934310	358250	553609	584874	645207	2109911	2143390	1357368	1359528	519809	567577	890637	865456	703642	729924	902076	872426	1514777	417013	285552	297398	206902	192931	160321	165637	3806947	328835	237679	3271933	(448.09067, 1925.4314)(450.39578, 338.86)(429.41345, 29764.02)(430.13824, 6231.7715)(431.19965, 3464.9863)(434.1229, 11632.98)(435.1321, 5588.23)(450.3346, 8018.4175)(450.48825, 4898.1865)(451.1527, 2048.4924)(431.12714, 3336.3215)(433.58154, 2185.7112)(434.14685, 481.745)(487.3379, 4293.8105)(489.70026, 856.494)(471.52252, 6835.2524)(472.12354, 2078.467)(473.13824, 197.905)(455.12582, 2849.8262)…
Cyanidin 3-O-galactoside	Flavonoids	Anthocyanins	1	1	1	1	1	1	1	1	1	1	1	1	1	1	1	1	1	1	1	1	247998	261352	256291	251729	1334925	1352144	1	1	258565	268673	319035	308937	422636	1	1	192406	(449.1063, 37025.26)(450.1096, 7640.8926)(451.11246, 2024.0656)(431.10095, 2501.815)(435.12155, 2762.8599)(488.0854, 333.78)(459.08838, 1271.3601)
Cyanidin 3-O-glucoside	Flavonoids	Anthocyanins	99167	119665	293649	280278	284739	279922	232773	231318	308740	297809	248893	246150	370096	369662	435528	439503	589497	562085	1	1	247998	261352	256291	251729	1334925	1352144	239584	254301	258565	268673	319035	308937	422636	221898	241035	192406	(449.41385, 28803.754)(450.1087, 7297.544)(451.11246, 2024.0656)(431.10095, 2501.815)(433.31018, 72448.04)(434.12244, 18568.314)(488.0854, 333.78)(471.06583, 2044.2201)(477.1101, 524.76996)(457.59195, 2462.3962)
Malvidin 3-O-arabinoside	Flavonoids	Anthocyanins	217293	232366	364536	354182	528640	517500	235992	223186	370066	361517	434315	441364	202048	196721	321437	308245	382885	371163	94293	88305	500285	522309	425048	97351	249057	212703	226400	228614	484126	468328	168891	158735	549162	548091	413690	400857	(463.12637, 19733.418)(464.1296, 5194.297)(445.2646, 7672.0913)(446.12384, 1617.184)(465.13065, 3067.0322)(446.13086, 2333.74)(502.09952, 17530.736)(503.1044, 4770.976)(504.1074, 354.89)(487.0235, 8853.515)(488.54898, 1763.1199)(490.0697, 3609.551)(490.1107, 1760.38)
Peonidin 3-O-galactoside	Flavonoids	Anthocyanins	1	1	1	1	1	1	1	1	1	1	1	1	1	1	1	1	1	1	94293	88305	1	1	1	97351	1	1	1	1	1	1	1	1	1	1	1	1	(463.13382, 69723.86)(464.13828, 26050.28)(445.8712, 1670.2101)(486.1149, 3235.7434)
Delphinidin 3-O-galactoside	Flavonoids	Anthocyanins	1	1	126792	133140	124821	111516	1	1	1	1	1	1	1	1	1	1	1	1	488755	480156	866073	870160	903219	890702	724399	716582	1104419	1130179	1135000	1122273	1139922	1141668	1345797	1362608	924894	926485	(465.10034, 69476.27)(466.1046, 17040.352)(467.10666, 3438.226)(469.4556, 12504.001)(472.124, 6273.8203)(491.0665, 1460.6544)(488.36722, 6158.6143)(489.07822, 2219.029)
Delphinidin 3-O-glucoside	Flavonoids	Anthocyanins	242184	230270	126792	133140	124821	111516	412893	406182	393997	375367	408981	412915	272036	279124	256024	250123	227972	1	488755	480156	866073	870160	903219	890702	724399	716582	1104419	1130179	1135000	1122273	1139922	1141668	1345797	1362608	924894	926485	(465.97076, 52573.414)(466.18, 16668.463)(467.10666, 3402.6138)(449.10504, 342.70502)(469.12234, 10804.804)(472.124, 6273.8203)(488.24863, 11279.097)(488.05914, 959.8216)(488.36722, 6158.6143)(489.07822, 2219.029)(471.07913, 10218.546)(472.28168, 689.974)(473.0783, 252.565)
Cyanidin 3-O-(6''-acetyl-galactoside)	Flavonoids	Anthocyanins	1	1	1	1	1	1	1	1	1	1	1	1	1	1	1	1	232051	1	645289	636762	646812	697227	645920	603477	253973	1	1	1	1	1	1	1	1	1	1	1	(473.10257, 12992.804)(474.10522, 1001.26624)(475.10187, 211.26799)(475.12134, 16818.637)(476.1251, 3547.5063)(531.08093, 6828.352)(532.0844, 524.3625)(515.1138, 44316.004)(516.1168, 10323.65)(517.11505, 1765.5126)
Petunidin 3-O-galactoside	Flavonoids	Anthocyanins	342687	329105	1	1	1	1	1	1	1	1	1	1	1	1	1	1	1	358549	773941	746415	701914	1	1	1	1	1	1	1	1	1	717220	1	1	1	1	1	(479.11423, 3891.4167)(461.6879, 9432.954)(463.45374, 2287.6833)(465.79733, 1320.9833)(483.12753, 120562.36)(484.13052, 31826.832)(485.14072, 22809.525)(486.14575, 4300.809)(463.458, 5158.154)(467.1255, 1766.07)(468.1377, 2369.68)(521.07947, 18914.508)(522.08234, 4605.3096)(523.0905, 3054.5718)(504.0637, 1701.411)(502.55734, 16731.36)(503.1067, 5238.541)(489.0184, 2546.269)(489.89334, 3679.0664)(…
Petunidin 3-O-glucoside	Flavonoids	Anthocyanins	342687	329105	1	1	237029	232386	382336	390753	281378	286030	335325	345168	295505	217779	242487	254163	207664	358549	773941	746415	701914	93345	195764	181325	580382	551043	291762	281634	195564	169444	717220	269293	98012	466832	153693	163998	(479.72983, 8779.275)(481.50256, 1522.7156)(461.328, 7927.883)(462.7864, 1384.4733)(465.79733, 1320.9833)(482.83478, 86576.94)(483.76794, 23048.166)(484.86514, 19316.18)(486.1458, 4231.203)(464.90506, 37138.81)(466.33963, 11729.64)(467.28256, 6716.1416)(466.13696, 3530.865)(521.07947, 17413.438)(522.0824, 4174.436)(523.0905, 2755.6443)(504.0637, 1701.411)(502.79297, 14776.58)(503.10684, 4865.6484…
Cyanidin 3-O-(6''-acetyl-glucoside)	Flavonoids	Anthocyanins	138470	143667	140037	137949	134636	125535	114913	114185	85113	79780	1	1	122319	117829	1	1	232051	1	645289	636762	646812	697227	645920	603477	253973	1	1	1	1	1	1	1	1	1	1	1	(492.11108, 8191.65)(493.1144, 395.03)(473.1015, 14569.795)(474.10416, 1372.8043)(475.0991, 274.6574)(475.11865, 18435.535)(476.12207, 3958.879)(531.0785, 7861.6104)(532.08093, 1095.3715)(515.11145, 41728.504)(516.11414, 10869.381)(517.11285, 2103.8901)
Malvidin 3-O-glucoside	Flavonoids	Anthocyanins	1566525	1430639	714699	1224528	1194500	1222277	1134100	1095210	848780	817685	820301	827960	1128302	1111686	828433	848271	1	664022	394104	384788	403767	424268	264954	249105	1410187	79575	78192	85771	110797	119927	722252	702023	85969	708196	106580	98663	(493.13263, 4855.0264)(494.1386, 2758.8801)(475.11914, 15988.91)(476.1226, 3357.2607)(494.1392, 3367.01)(533.92633, 19474.69)(535.5388, 5120.882)(538.1185, 380.23)(515.09045, 26889.96)(516.09375, 3688.9504)(516.7469, 20047.967)(517.679, 5791.8467)(519.13245, 2519.6646)(522.1501, 891.39)(499.27585, 119940.86)(500.11676, 38124.97)(501.11615, 10759.371)(502.12747, 2739.5938)
Delphinidin 3-O-(6''-acetyl-glucoside)	Flavonoids	Anthocyanins	255677	247920	401815	387223	464789	469232	253246	230650	316462	300458	269780	277241	152569	150081	151689	153597	363329	345846	268824	268695	290448	298331	437387	428517	1	1	278113	279846	316334	308691	104675	106091	229471	239181	147478	129045	(507.12094, 16567.9)(508.12543, 3426.865)(509.13855, 557.9117)(490.15768, 2680.6729)(493.12527, 4385.54)(494.12808, 614.52747)(490.11414, 3285.1)
Peonidin 3-O-(6''-acetyl-galactoside)	Flavonoids	Anthocyanins	1	1	1	113742	1	174660	211296	190553	105711	539072	1	617383	115798	132853	170730	160350	266459	291036	1764978	1729240	1715948	1727772	1	1	1050523	1065244	143120	140280	149431	158790	1	1	119065	253542	248868	1	(508.7478, 5271.6357)(508.8619, 2383.3608)(509.1451, 319.98)(487.1193, 6906.6934)(488.1211, 1243.0187)(489.13324, 712.725)(508.61502, 4926.6646)(508.8701, 1548.6156)(491.7522, 1663.0576)(493.13162, 3046.9844)(546.1156, 2172.77)(547.1178, 681.84)(527.28076, 2064.758)(528.11914, 1601.7716)(514.8011, 4914.0063)(516.1142, 1163.26)
Pelargonidin 3-O-(6''-malonyl-glucoside)	Flavonoids	Anthocyanins	125269	121473	366748	347282	427818	417446	180668	169133	392957	306798	310640	310398	222229	91696	851369	166494	357399	386178	103284	108635	108699	114753	255744	234257	840272	802180	812897	814347	910203	863654	831699	811859	818329	836435	883401	874926	(519.1159, 2549.4263)(501.93417, 14595.933)(503.10464, 4343.249)(505.08945, 131989.95)(506.092, 38682.316)(507.10287, 20860.115)(507.1214, 31563.76)(520.1364, 1558.7866)(521.1344, 443.77502)(503.1046, 10266.336)(504.10513, 4495.2734)(561.4087, 8454.284)(545.059, 275.525)(545.8788, 4841.8)(547.1227, 1479.4608)(548.1205, 559.565)(527.14056, 4100.8647)(529.11426, 6392.91)
Petunidin 3-O-(6''-acetyl-galactoside)	Flavonoids	Anthocyanins	1	1	140291	135238	100623	932009	1	1	1	1	1	291655	1	1	173446	181519	193203	201642	1165582	1147085	1	1184332	1929387	1869895	627357	1662565	1	1	1	1	1	1	1	1	1	1	(525.13, 599.815)(503.7237, 4866.349)(507.31934, 2923.8862)(509.13556, 571.16504)(507.44202, 14859.163)(508.12723, 3367.0737)(509.13904, 475.44113)(562.0993, 7387.9346)(546.12195, 3795.278)(547.12384, 1079.4185)(548.6237, 427.5)(527.11523, 9565.228)(528.1187, 1958.2802)
Petunidin 3-O-(6''-acetyl-glucoside)	Flavonoids	Anthocyanins	233078	1	140291	135238	100623	932009	388152	1	107988	119754	140406	291655	1	117751	173446	181519	193203	201642	1165582	1147085	1	1184332	1929387	1869895	627357	1662565	138667	261777	336334	312919	120492	119344	1	126475	442157	446179	(526.81195, 1987.6276)(503.7237, 4866.349)(507.31934, 2923.8862)(509.13556, 571.16504)(527.1483, 5499.965)(528.1545, 552.75)(507.44202, 14859.163)(508.12723, 3367.0737)(509.13904, 475.44113)(563.0995, 6409.6924)(566.099, 832.56067)(545.44763, 4792.2715)(547.12427, 1027.4125)(548.6237, 427.5)(527.11523, 9565.228)(528.1187, 1958.2802)
Malvidin 3-O-galactoside	Flavonoids	Anthocyanins	524695	519977	480223	107379	153576	151284	503239	481120	295875	305049	351386	352823	317918	107020	313883	324932	253633	251198	3456907	3414354	5116520	5114382	466430	471994	4115763	4102242	105554	112280	5146656	117414	248310	247872	261826	5089108	4439244	4378025	(532.40314, 12593.166)(532.7507, 2835.2156)(515.0849, 21906.848)(516.0883, 2871.007)(517.117, 20193.885)(532.4621, 1135.6633)(537.1393, 73058.75)(515.0908, 27942.64)(516.0941, 3974.3975)(517.159, 6146.98)(518.1244, 1353.6184)(571.79584, 8113.1123)(572.5779, 1939.3601)(573.8788, 35149.29)(574.08, 13304.848)(575.072, 3919.9219)(552.4309, 14075.069)(554.1349, 1241.2599)(555.0554, 1434.7334)(553.1034…
Pelargonidin 3-O-(6''-succinyl-glucoside)	Flavonoids	Anthocyanins	429958	407583	985621	947513	1040497	1019560	358806	988631	920180	861543	379805	385171	966522	1003496	367794	385668	612173	637444	477799	452798	379630	391565	541136	529256	4816844	5020306	4948816	5071181	4703702	4703397	1881049	1885084	3955372	4238079	3670663	3632719	(534.9906, 6726.134)(536.8096, 4604.8335)(539.1379, 1494.22)(515.3257, 27243.295)(516.1741, 6932.1123)(517.11365, 1474.3455)(535.56903, 3619.4636)(538.1318, 10881.58)(539.1395, 1366.78)(517.129, 35286.45)(518.13214, 9127.182)(519.1369, 2007.4109)(522.1494, 351.57)(573.4709, 29349.865)(574.0852, 11705.199)(575.08124, 5777.447)(576.0815, 718.46)(555.54926, 4698.76)(558.88257, 4133.482)(559.435, 495…
Malvidin 3-O-(6''-acetyl-glucoside)	Flavonoids	Anthocyanins	4836436	4746106	118158	112149	172478	173166	187887	174932	392304	339444	597529	613009	169791	170592	332763	318279	128889	111159	1193037	1186111	2666029	2777150	1584185	1564463	2508038	2563453	934271	1008960	439583	440900	338536	338448	639531	647884	508068	458360	(535.2884, 6495.56)(536.385, 1674.0192)(517.6316, 26507.213)(518.622, 7581.8228)(519.61804, 1908.1462)(536.8239, 104189.9)(537.16223, 76531.15)(520.345, 2452.4006)(522.63385, 2600.8496)(523.16693, 5247.5503)(524.1693, 2564.43)(557.77686, 4036.4153)(558.2599, 2060.9724)(559.0892, 1809.3214)(561.1507, 396.465)(540.88696, 15887.373)(541.902, 4243.83)(543.8944, 2362.8853)
Cyanidin 3-O-(6''-malonyl-glucoside)	Flavonoids	Anthocyanins	594009	533173	902300	869500	1070552	1064149	174066	164551	316074	320042	255388	243652	202892	1	231538	232613	536741	546049	781999	775493	1142079	1695732	1018263	1018429	1609605	1659786	1831528	1898646	1410580	1408003	1348473	647147	1636280	1638861	1290268	1314006	(535.63165, 76196.87)(536.6357, 19197.865)(537.66534, 18294.44)(539.1844, 6972.006)(541.1227, 2059.7112)(537.1326, 39183.113)(538.1353, 10477.485)(539.1389, 2122.4648)(574.70654, 5151.6836)(575.0743, 1855.1566)(559.1108, 2027.1417)(544.0965, 810.79)
Malvidin 3-O-(6''-acetyl-galactoside)	Flavonoids	Anthocyanins	1	1	118158	112149	1	1	1	1	1	1	1	1	1	1	1	1	1	1	1193037	1186111	2666029	2777150	1584185	1564463	1	1	1	1	1	1	1	1	1	1	1	1	(537.14465, 7579.4297)(538.1492, 1311.5449)(517.13385, 42389.15)(518.1369, 10854.124)(519.14026, 2592.9229)(558.6, 4405.808)(560.1065, 377.2)(540.1186, 17741.447)(541.12146, 3527.4592)
Cyanidin 3-O-(6''-succinyl-glucoside)	Flavonoids	Anthocyanins	151773	149271	175544	169809	167105	150277	190363	129229	1	1	180662	1	160841	169096	98090	93572	164423	151878	331527	315988	531527	1209038	1072849	464895	560305	557443	536303	551667	521636	185190	468028	441146	558944	532576	431658	415337	(549.1368, 496.77)(536.3166, 2645.609)(555.5364, 22797.713)(555.1435, 15258.567)(556.14465, 528.8017)(537.86395, 18108.453)(538.13654, 13137.294)(590.0106, 377.54636)(571.3911, 9600.025)(571.23224, 2794.7424)(574.02734, 3541.598)(575.1202, 222.3)(555.2552, 3547.6829)(558.1127, 1123.8328)(559.10956, 450.82834)
Vitisin A	Flavonoids	Anthocyanins	1	83679	182566	175730	196651	194914	110374	108481	159883	161589	126428	124411	533002	76446	88643	89327	159911	169121	397238	369060	410746	1	581076	566426	116612	116968	122456	122595	132806	121035	630871	599686	81026	85856	1770787	1763262	(563.1322, 9150.34)(564.1321, 4376.295)(565.14996, 4575.685)(545.84454, 7465.277)(546.8397, 2011.81)(546.12555, 523.72504)(544.1359, 9201.351)(545.1345, 390.97498)(587.0855, 301.29)(587.11707, 3402.2402)(566.10236, 326.8967)(567.1032, 153.69376)
Pelargonidin 3-O-sambubioside	Flavonoids	Anthocyanins	532141	357740	542563	272269	579335	273424	174691	366022	237018	296082	586177	582857	248318	249830	252889	367002	242471	244920	214876	405272	756935	227860	339311	1	775370	798673	790563	778958	947434	921620	560570	561279	827300	852819	892245	885617	(567.16644, 11429.764)(567.05804, 7554.5044)(569.16864, 1429.725)(547.28107, 11868.072)(548.30273, 2848.2095)(567.30334, 29856.479)(568.17316, 16377.732)(569.16907, 2610.37)(570.1646, 219.77998)(552.49896, 1400.9518)(550.16156, 418.73248)(605.1334, 16325.023)(606.13586, 2567.6802)(607.1301, 1952.7551)(592.52344, 2488.2976)(594.15466, 1700.655)(573.9978, 2015.1267)(575.32043, 979.1683)
Pelargonidin 3-O-rutinoside	Flavonoids	Anthocyanins	825588	802695	1133003	1109575	1050250	1025928	576597	549825	616347	592518	613941	650855	538306	553100	664505	690161	743181	782198	543944	549547	264474	276120	295047	544102	166943	161642	337443	357847	428498	448029	374357	371206	449041	442719	400626	412716	(579.33105, 11998.802)(580.18274, 2052.2822)(581.1806, 506.80054)(562.4974, 2433.9167)(562.17456, 1146.125)(581.04016, 1734.0458)(567.7376, 4623.0674)(568.1772, 4325.355)(606.824, 1345.894)(607.19196, 1713.295)(584.6535, 1766.6375)(586.1522, 462.44)
Delphinidin 3-O-sambubioside	Flavonoids	Anthocyanins	1	314613	151290	540421	812036	806824	370334	368035	216243	207967	1	1	383036	353002	377406	378262	275041	269054	192675	198932	193198	206540	287937	290519	288743	266999	1	1	1	1	1	1	1	1	1	1	(580.6597, 4037.69)(580.12085, 3463.364)(581.13153, 2234.4236)(621.1321, 3585.4255)(622.1314, 1220.2383)
Cyanidin 3-O-(6''-dioxalyl-glucoside)	Flavonoids	Anthocyanins	306200	337994	237474	228693	329526	321987	223031	213093	226287	225639	333451	332795	212656	223264	218743	204949	275771	271719	305364	304991	320347	307485	253376	251861	255537	243739	261598	259386	341517	340491	243398	247177	142450	149155	332860	319231	(593.22125, 6321.7676)(594.2068, 13836.313)(595.0853, 2468.358)(574.05096, 1939.4956)(593.0915, 4424.6147)(578.07495, 11252.345)(580.066, 9142.441)(618.08075, 607.55505)(599.1426, 582.7982)(603.0678, 851.00397)
Cyanidin 3-O-(6''-p-coumaroyl-glucoside)	Flavonoids	Anthocyanins	1	1	1	1	90391	93585	1	1	1	1	1	1	1	1	1	1	1	1	1	1	127926	127705	184170	174254	1	1	1	1	1	1	1	1	1	1	1	1	(596.15186, 5391.355)(596.1597, 402.05)(580.75946, 2569.9226)(597.147, 6649.21)(580.63544, 2521.3767)(621.1385, 932.9917)
Cyanidin 3-O-rutinoside	Flavonoids	Anthocyanins	670370	656548	1235692	1218175	874544	848645	561947	549723	572332	552138	532299	539328	553546	570805	586689	590024	651011	688660	1	1	1	1	1	1	954123	945233	438866	454116	657734	637353	712831	475087	717407	741859	811243	1	(601.18036, 510.36996)(581.1832, 396.32)(602.1844, 317.41156)(579.2144, 8867.748)(580.21924, 1423.727)(581.1794, 313.58414)(635.1357, 7433.3804)(636.13745, 1039.8334)(637.1256, 1415.005)(617.1335, 911.62805)(619.17377, 1444.4354)(620.1766, 451.84735)
Pinotin A	Flavonoids	Anthocyanins	262136	369414	338288	1	485350	1	1	310598	341320	348859	230608	233505	383634	344293	1	1	256900	190158	1	1	1	1	1	1	1	1	1	1	1	1	168990	167626	167077	154995	116760	1	(608.10126, 1413.8289)(629.1886, 8561.384)(630.1915, 2949.7693)(631.19434, 2104.025)(611.8917, 7317.8354)(613.18365, 2072.66)
Peonidin 3-O-rutinoside	Flavonoids	Anthocyanins	657105	508892	694441	605594	667342	663133	161208	343583	460553	567261	649728	1422156	430893	411829	440051	501040	563374	886463	140860	146402	166686	165510	151853	153758	613920	563271	339175	357274	392444	432910	553576	636458	550634	597003	444970	488718	(609.24664, 7509.0957)(610.2551, 1782.1228)(611.18536, 566.4542)(612.1864, 10314.55)(613.189, 2154.9)(595.1909, 898.80005)(653.15424, 1346.24)(634.6762, 3081.7993)(635.1398, 536.3825)(637.1578, 1293.0537)(637.1812, 930.16)(616.11475, 6713.2734)(615.43317, 4040.3289)(616.1573, 394.79)
Cyanidin 3-O-(6''-caffeoyl-glucoside)	Flavonoids	Anthocyanins	697042	677220	743218	688079	580734	590894	384947	365930	469232	468316	412054	407490	387197	403303	589872	613370	534084	547773	586998	581916	539559	552998	202698	185040	618178	595093	436352	435760	514836	505915	358674	362063	429703	410064	466812	457837	(611.1458, 9095.445)(612.1483, 2494.4502)(594.1304, 836.15)(613.1548, 34758.83)(614.15686, 8040.3813)(615.15326, 4061.8)(616.15704, 521.3433)(651.10626, 7793.198)(652.1084, 1494.4453)(653.1068, 1125.9369)(635.1328, 3585.8103)(636.27826, 666.7643)(637.12573, 930.16)
Delphinidin 3-O-rutinoside	Flavonoids	Anthocyanins	1	1	224247	214846	260587	263244	4517780	4569135	4020561	4082796	4157061	4356873	4239701	4191125	4655606	4693372	123430	1	454955	430418	497578	502268	590294	628346	281974	277660	4270613	4327451	4410550	4072379	4174727	4334752	4764141	4741753	4556936	4503963	(611.7732, 43141.9)(612.4337, 5569.2075)(614.1775, 5303.7725)(615.16833, 997.01)(594.58246, 4784.96)(594.82306, 1322.2233)(612.83673, 38795.652)(613.3532, 17584.102)(595.15656, 3087.5176)(638.13104, 374.265)(634.1422, 912.65753)(616.4243, 885.18024)
Delphinidin 3-O-glucosyl-glucoside	Flavonoids	Anthocyanins	87949	99674	278464	280439	215681	226268	6259371	6351146	5765771	5838252	6058871	6259973	85269	5289034	5843500	5960072	6000847	5959535	606622	73544	82996	82210	126803	121699	6139840	6065993	6133655	6056066	6122730	6051016	5292733	5805329	6064815	1	5746368	5710809	(612.07556, 5530.5996)(612.1519, 1320.421)(629.98505, 2410.512)(612.82855, 29002.242)(613.76465, 11338.154)(614.54224, 4761.2705)(615.158, 1758.6687)(656.1659, 207.6425)(634.0163, 4136.303)(634.1428, 1813.5708)(635.1419, 1678.1566)
Pigment A	Flavonoids	Anthocyanins	5548135	6675779	5764573	5819368	5792809	6080280	5999080	6408779	5814475	5877973	6118800	6315341	5987270	1	6517171	6527697	6060012	5986301	4673892	4467029	4502983	4543725	1	4559984	6180606	6025886	1	1	5287853	1	1	1	305024	310069	232737	240455	(612.1647, 30000.803)(613.4999, 10832.172)(614.1826, 5952.512)(610.4367, 91841.664)(611.3283, 60364.867)(613.18494, 16402.832)(614.1834, 5344.234)(651.5099, 7143.45)(652.111, 2067.5432)(635.1355, 5384.464)(636.38385, 777.985)(637.1253, 1271.93)(635.8337, 1977.93)(634.14233, 765.555)(615.1424, 1731.9662)(616.139, 328.32565)(617.1377, 479.5)
Cyanidin 3-O-sambubioside	Flavonoids	Anthocyanins	1	1	255799	241765	109115	248559	1	1	183807	173131	1	1	152670	150020	162262	102327	254809	358401	1	1	1	1	1	1	1	1	1	1	1	1	1	1	1	1	1	1	(621.12775, 7936.0786)(622.13135, 836.3125)
Pelargonidin 3,5-O-diglucoside	Flavonoids	Anthocyanins	942055	906038	123151	137249	87893	98771	453540	458115	561958	603930	535847	530929	483931	640932	749014	733713	704512	623109	681391	676765	626307	643411	601649	85692	703435	677170	488620	486138	96498	77121	458999	477956	548511	514645	597238	603624	(634.54926, 3829.9893)(634.1436, 2636.3572)(635.1422, 2215.106)(635.1358, 3620.8884)(636.1374, 539.45337)(613.9525, 9992.701)(614.15216, 6082.4727)(615.1488, 2858.1902)(671.46875, 1041.3256)(674.2155, 1287.6459)(674.99316, 1062.73)(651.65594, 4957.3364)(652.2329, 1069.187)(653.1003, 525.71)(653.1083, 2371.0068)(636.8414, 1439.651)(639.0996, 689.178)
Delphinidin 3-O-feruloyl-glucoside	Flavonoids	Anthocyanins	507996	523303	560121	570451	560914	520492	547276	530666	466601	440910	411905	395090	570877	582503	454062	460252	496303	498225	459701	444789	414474	445088	232608	253800	464343	481999	500185	505616	458497	456654	543371	524773	522738	526830	546369	533709	(645.21606, 15202.509)(646.1504, 5989.8267)(647.1524, 2171.4736)(626.1457, 771.49)(645.1974, 10371.781)(646.15607, 3150.0134)(627.1527, 1196.47)(662.4684, 6519.9946)(663.12384, 723.76666)(646.9351, 2817.1934)
Malvidin 3-O-(6''-p-coumaroyl-glucoside)	Flavonoids	Anthocyanins	787587	762777	1525801	1519279	1582184	1528295	1421712	1417193	1270818	1254996	1123525	1124456	1502982	798473	1223292	1234187	1374165	1367011	1516273	1474514	1379617	1397726	1565771	1597907	1318172	1344771	1325986	1357676	1230240	1198325	1497414	1487558	1454116	1441603	1469231	1444116	(645.5856, 669.725)(661.12427, 26300.387)(662.1272, 6904.347)(663.1266, 547.71173)(645.1463, 12119.584)(646.1506, 4459.4175)(647.1453, 2872.6511)
Petunidin 3,5-O-diglucoside	Flavonoids	Anthocyanins	507996	523303	584717	584876	594916	575003	547276	530666	466601	440910	411905	395090	570877	582503	454062	460252	496303	498225	267942	252138	414474	451266	474604	259386	464343	481999	500185	505616	458497	456654	543371	524773	522738	526830	546369	533709	(646.4377, 1473.6675)(647.2059, 3690.07)(629.1912, 4426.0586)(647.1462, 1153.6506)(647.2063, 2969.39)(629.19366, 9750.122)(630.19653, 3395.6863)(662.127, 8311.284)(663.1266, 641.1359)(646.15063, 5300.599)(647.1472, 1056.3295)
Malvidin 3-O-(6''-caffeoyl-glucoside)	Flavonoids	Anthocyanins	1110038	1	1	1	1	1	1	1	896488	1	1	1	1	1	1	1	1	962538	944532	494679	870461	460441	989950	525103	222505	243523	90475	1	148358	138424	1010280	993417	385126	956352	974923	971050	(660.90955, 3829.135)(661.16614, 1645.4941)(660.9177, 3519.2646)(661.1717, 1535.8833)(677.10455, 1706.5537)(661.9999, 19643.904)(662.5099, 5504.952)(663.1354, 594.42004)
Malvidin 3,5-O-diglucoside	Flavonoids	Anthocyanins	107268	106537	1	280936	222824	229391	112388	102789	187744	190167	138263	147187	152601	147683	176339	81227	169442	158616	191446	1	94486	101426	291258	1	222197	253021	129193	1	146593	138424	149803	158302	151287	158759	155920	148116	(661.2066, 316.74)(637.46234, 2585.8127)(639.42065, 5292.7134)(640.19867, 612.05)(661.2081, 655.46)(639.0793, 7921.646)(640.2026, 1381.2357)(641.2064, 335.58)(660.3458, 7987.1426)(661.1715, 1288.7257)
Cyanidin 3-O-(6''-malonyl-3''-glucosyl-glucoside)	Flavonoids	Anthocyanins	1	1	1	1	1	1	1	1	1	1	1	1	1	1	1	1	1	1	175401	150969	231512	232400	152062	150404	240307	246017	203349	213838	282227	284841	135428	124198	231251	238463	342813	337442	(699.15576, 13834.988)(700.1592, 3151.7373)(701.18164, 393.04498)(683.1648, 3092.5222)(699.1813, 10811.561)(700.1848, 2585.167)(701.1832, 396.46503)(683.1635, 2786.1501)(723.1122, 306.08)(707.1734, 748.0411)
Cyanidin 3-O-xylosyl-rutinoside	Flavonoids	Anthocyanins	1382041	1486737	1360329	1342599	1410456	1557269	3338631	3250743	2605040	2518684	2169979	2139302	3326444	3328690	2199922	2200252	2565595	2593186	1290002	1295178	1327806	1737671	1681914	1670433	2562599	2577163	2640073	2710439	2358467	2319009	2941144	2845142	2735629	2715521	3022170	2931054	(731.40216, 18637.803)(733.20337, 7630.929)(710.80176, 7526.7256)(711.7041, 3133.561)(711.21326, 1176.43)(732.20605, 43620.36)(733.20905, 14512.136)(734.2105, 1879.64)(773.1652, 2700.0273)(750.8285, 41304.78)(752.21234, 14672.157)(753.1754, 3481.0781)(751.6655, 11491.702)(752.69604, 7480.349)(753.1849, 4991.9097)(732.19385, 46764.977)(733.19586, 14898.78)(734.19366, 2543.7832)
Cyanidin 3-O-glucosyl-rutinoside	Flavonoids	Anthocyanins	9820987	8599649	7140085	6972628	7170414	7118306	6707801	6606702	6197487	6422945	5891881	6429793	6817322	6715443	6842968	6771803	6806993	1	8771696	8501253	9008541	9489867	8670697	8041642	6295415	1	7906615	7716152	6641325	6526785	6886059	6968836	6879212	7355272	7271534	6991051	(739.19543, 10463.721)(740.1989, 3563.6)(758.2166, 163018.28)(759.21716, 117456.43)(779.1531, 14877.062)(780.1539, 9892.866)(785.27, 1010.9766)(786.2365, 816.47)(762.51013, 13589.843)(763.497, 4976.6235)
Pelargonidin 3-O-glucosyl-rutinoside	Flavonoids	Anthocyanins	914261	1	637681	600128	629672	148722	314476	1	223466	504464	520440	520317	1	1	550459	173890	223886	225616	162578	180201	85142	73026	243768	234991	219694	227001	185143	197812	180651	188390	83733	87933	125890	143640	346183	340603	(743.67834, 16110.299)(745.0501, 7673.64)(746.2161, 518.84174)(724.21173, 3607.7332)(725.21924, 1572.46)(726.20105, 3948.435)(745.8349, 8919.585)(746.46594, 8826.236)(745.9404, 4344.761)(746.22815, 1050.1)(724.20966, 6969.935)(725.2115, 3773.1777)(781.1955, 563.93)(763.1972, 8179.2383)(764.1865, 3540.6013)(765.1732, 3081.1116)(766.1718, 1184.8586)(765.75305, 1594.0571)(768.2352, 775.83)(750.55927…
Cyanidin 3-O-sambubioside 5-O-glucoside	Flavonoids	Anthocyanins	133242	107777	195241	182032	228195	223453	209398	199854	163214	152108	1	86667	154852	152099	105970	101452	217859	217336	160074	158768	115278	525762	235190	239187	724029	717865	346791	368644	652773	616865	293925	278869	578614	604083	314466	294872	(744.16125, 6535.503)(745.3525, 4665.769)(747.22015, 12459.047)(749.2286, 282.41)(725.1804, 7862.31)(726.1781, 1946.4166)(746.17944, 18104.953)(747.7877, 11358.53)(747.45496, 2953.6265)(726.50055, 7133.392)(767.1386, 5385.9404)(770.6984, 2422.3726)(771.1979, 1264.63)(753.12946, 3306.4465)(753.1979, 1737.4775)
(+)-Catechin	Flavonoids	Flavanols	1218300	1164664	1529798	1962911	1255802	943159	2051621	1740034	1067581	2880305	1855238	335622	432209	1615379	482162	463168	378199	379792	2264675	2278304	1905663	1749844	2028260	2023874	3471397	2144301	4090318	2906665	2485239	2370844	1546989	1248242	1585537	1582809	1824164	1768848	(290.0939, 10636.732)(291.0804, 7095.0405)(292.0902, 163.42)(272.0689, 3633.2163)(273.07507, 1126.7872)(291.08344, 19830.58)(292.1342, 1559.7537)(293.0825, 1349.1066)(273.2082, 14983.628)(274.08148, 3247.171)(331.56985, 478.8683)(332.71426, 289.65668)(313.95383, 816.7763)(314.78027, 1357.2362)(315.36334, 4709.8647)(315.781, 3510.51)(316.0314, 1651.81)(313.7383, 1421.0951)(296.47223, 3559.9514)(29…
(+)-Gallocatechin	Flavonoids	Flavanols	1204266	1217329	1102394	1059331	954921	960344	757695	701160	774042	764496	883936	899923	952038	993465	1199774	1212809	1033925	1032227	1211231	1171408	1106098	1149580	960480	1006170	1424761	1432087	1325661	1335995	1279905	1241803	999226	938006	1105940	1124243	1183661	1148180	(306.07867, 2811.1025)(288.3407, 1440.0255)(289.90952, 20396.393)(293.08087, 2132.308)(307.08005, 27622.467)(308.08408, 2400.9785)(290.35077, 11101.599)(291.30267, 22650.295)(292.28873, 1775.3896)(293.08054, 1647.097)(345.6786, 1497.6768)(331.7906, 2004.3342)(333.0327, 2918.4001)(330.80508, 1189.589)(331.82492, 874.565)
(+)-Catechin 3-O-gallate	Flavonoids	Flavanols	250088	229002	337118	320051	375306	372556	442035	440081	446695	430313	366017	361995	469423	468998	334154	333051	652004	625611	83765	207750	1	197372	269286	113804	351683	365109	257051	283271	321206	336129	70706	74298	103471	224908	81777	248721	(425.0821, 5078.677)(427.0963, 4625.878)(449.10526, 14976.717)(425.0865, 13845.659)(426.08972, 2661.7422)(487.05963, 4367.88)(467.40976, 2423.2502)(466.29443, 545.33496)(467.04187, 308.83002)(470.52158, 981.04144)(447.34448, 12882.749)(448.07068, 2510.5627)
(+)-Catechin 3-O-glucose	Flavonoids	Flavanols	563500	274102	508012	488553	184011	487798	460431	442175	322658	309960	302113	299711	459333	454572	230085	231394	262077	262675	187151	106437	120041	165290	232224	681374	151036	132551	152771	155995	134739	478712	331346	190040	358928	344852	233020	220771	(454.22034, 3905.649)(456.94598, 8224.922)(457.8037, 8137.728)(458.1397, 2883.045)(437.35245, 4812.6006)(438.88763, 2457.1575)(455.35043, 2931.5542)(457.14746, 2333.28)(458.1492, 813.05)(459.1464, 644.72)(437.37543, 5778.2393)(440.14218, 3849.582)(441.14072, 290.82404)(493.31964, 4997.064)(497.1051, 317.39)(479.0905, 14735.933)(475.81595, 12109.825)(476.44858, 2642.361)(458.25574, 9034.903)(458.7…
(+)-Gallocatechin 3-O-gallate	Flavonoids	Flavanols	261861	118892	200995	205943	197610	205930	270185	286649	189393	165939	88153	270621	76041	73668	238259	269061	91829	87980	1593450	1509514	1	1	1413531	1410838	2444152	2626767	494563	509000	425927	424742	254047	86280	183556	79619	293163	271282	(461.55377, 52409.297)(463.42114, 17705.406)(464.0894, 2056.1687)(443.96564, 2479.0264)(445.07755, 441.44666)(461.8083, 3041.8765)(463.59995, 10901.842)(464.3448, 4868.765)(465.10434, 14580.347)(446.8436, 892.29376)(498.44522, 2347.0696)(500.16644, 960.1836)(502.7308, 245.06)(503.0622, 184.41)(479.35037, 4211.209)(483.033, 536.79)(483.80215, 2209.0432)(483.66013, 1527.564)(487.088, 6648.11)(463.1…
Theaflavin	Flavonoids	Flavanols	315377	309832	742127	536545	797721	560404	355679	431175	687305	451293	310357	578012	337005	347095	417799	388703	523242	470266	69223	1	1	68852	130883	111213	242726	213501	216229	209007	220084	231884	83438	100081	166542	152632	87777	104275	(564.2934, 3638.1902)(546.5321, 5859.0137)(547.3036, 1616.9916)(548.1205, 307.47)(565.1498, 4614.84)(549.1273, 1669.9982)(589.1281, 929.52)
Procyanidin dimer B7	Flavonoids	Flavanols	1	1	1	1	1	1	1	1	1	1	1	1	1	1	1	1	1	1	129531	132341	127926	127705	184170	174254	316625	294541	185089	188221	320223	323227	1	1	114889	132880	155635	142303	(582.68976, 1331.0514)(584.1717, 1718.3934)(560.7415, 9269.412)(561.8617, 1799.1414)(565.1617, 3246.61)(583.88165, 1494.3314)(584.1697, 1531.4)(585.15845, 1774.06)(564.14453, 5270.155)(564.13855, 2886.8464)(565.1639, 4816.188)(566.1653, 222.71)(603.1541, 1085.3032)(585.0301, 5047.1675)(585.1098, 296.84)
Prodelphinidin dimer B3	Flavonoids	Flavanols	77556	85568	213741	199019	233521	242653	1	1	1	1092430	1	1270704	1	1	1	1	101596	100020	89813	80431	94906	98921	178485	160610	1	1	1	1	1	1	595194	1	1	1	1	179153	(611.562, 6213.706)(612.1426, 1350.368)(594.1236, 1526.8815)(613.824, 4511.4863)(612.1609, 3192.56)(652.1085, 3640.2913)(653.7753, 803.2883)(654.1062, 1230.875)(633.13904, 7284.3604)(634.14233, 1141.75)(615.09656, 5112.662)(616.09937, 686.1434)
Theaflavin 3-O-gallate	Flavonoids	Flavanols	1	1	1	1	1	1	1	1	1	1	1	1	1	1	1	127158	1	1	184442	167165	287778	288627	162416	155537	224802	220168	257476	252198	312477	296388	214262	213328	320025	318489	301186	297309	(699.14056, 13236.843)(700.1438, 2963.8987)(699.1413, 13164.011)(700.14453, 3028.8699)(725.80597, 463.88998)
(-)-Epicatechin-(2a-7)(4a-8)-epicatechin 3-O-galactoside	Flavonoids	Flavanols	952104	963060	802279	804093	811567	799378	809195	822286	730658	753050	762610	769460	784235	774697	765537	772965	765382	751695	130278	140404	782039	828355	794800	790925	100279	94591	1780544	1834654	2138401	2120837	786014	822425	775083	801272	839933	853582	(709.3692, 404.6848)(712.2167, 692.0112)(688.2512, 24679.033)(689.2373, 9098.532)(711.77, 423.75)(713.197, 604.956)(689.1875, 8357.853)(690.2017, 326.54)(747.6158, 17050.525)(748.7652, 5354.5312)(728.16284, 53775.996)(729.16534, 18195.936)(730.16473, 1913.1133)(732.5046, 58314.99)(733.6716, 11718.349)(733.66907, 7659.54)(734.1686, 1961.31)(733.3756, 7816.5864)(731.93335, 6491.7983)(734.1989, 1317…
Prodelphinidin trimer C-GC-C	Flavonoids	Flavanols	1	1	1	1	1	1	1	1	1	1	1	1	1	1	1	1	1	1	1	1	1	1	1	1	1	1	1	1	1	1	1	1	1	1	1	1	(905.1717, 8751.127)(906.1748, 3888.8972)
Pinocembrin	Flavonoids	Flavanones	3487878	1059905	472366	490612	592234	585590	665840	650778	392103	309814	7086785	7069063	717243	725839	6583262	538820	5840384	331617	251745	263862	1538151	184264	688018	294669	707207	709748	1	625708	2756614	610027	1146414	1100577	340609	439368	6209147	6219498	(256.62213, 8877.258)(257.14484, 2274.3303)(258.08722, 364.15497)(241.06854, 8417.73)(257.3767, 2135.5159)(258.0913, 342.72)(241.78815, 20955.506)(244.08954, 1839.755)(295.04105, 4809.751)(296.0457, 454.35)(277.62573, 48657.336)(278.033, 5966.095)(279.48138, 13891.086)(280.34555, 2086.9783)(281.0562, 903.02826)(261.61374, 17552.824)(262.06024, 638.18)(263.05518, 1490.585)
Eriodictyol	Flavonoids	Flavanones	1	217524	503742	479649	226116	483015	274457	274970	261235	252621	265523	273724	290736	278840	320120	306462	312947	305100	1	1	1	1	1	1	182751	180698	260472	158823	278983	293655	254497	255276	361522	267386	255227	234208	(288.2747, 6809.4595)(290.07416, 32434.398)(293.08112, 1218.27)(272.43857, 399.55316)(275.06622, 322.627)(290.71786, 1013.6527)(272.46182, 2419.608)(274.06525, 225.0025)(274.0641, 208.02)(331.02698, 2081.1865)(314.06512, 966.6962)(295.04675, 947.1568)
Sakuranetin	Flavonoids	Flavanones	223144	2485570	2472851	2406301	2395881	2391430	427222	424872	512663	544446	605843	591865	410183	421327	346113	336419	261048	266532	2475779	2525269	2472314	2505868	3255048	3238960	1494461	1511292	713092	1758394	1444000	1422977	366573	357621	485606	492917	445453	433242	(289.6368, 22462.758)(290.9487, 3411.0508)(268.0752, 21962.09)(269.07913, 3722.768)(270.07953, 442.63998)(289.3421, 38480.273)(291.09503, 4101.41)(269.0787, 5594.27)(270.0803, 1458.05)(325.04062, 187.31)(309.04172, 327.695)(309.34103, 45169.363)(310.07626, 6804.341)(311.0765, 869.89)(296.0801, 863.03217)
Hesperetin	Flavonoids	Flavanones	1	444990	377897	375285	395499	401232	381107	376024	343263	330198	319918	313396	80962	829830	713859	720083	729377	333128	756882	989042	1069173	1138877	1157480	1148042	1	188599	974575	191149	1000974	133789	368284	359887	360675	364537	87764	1058849	(303.3031, 13625.795)(304.37744, 1189.0549)(305.35284, 3580.973)(306.88354, 27780.652)(307.0839, 25050.9)(286.90472, 1605.3151)(288.07626, 434.57)(289.0855, 381.44)(303.08304, 16246.331)(304.08563, 1829.6228)(305.08203, 444.96997)(288.1029, 1960.5414)(289.53992, 2357.09)(290.08447, 5122.62)(342.89856, 1425.1815)(342.0475, 356.8)(343.0394, 172.038)(323.52362, 3977.1628)(324.04248, 370.5)(309.81732…
8-Prenylnaringenin	Flavonoids	Flavanones	6833852	6056871	34381152	33758856	35488300	7592362	6860434	5099942	5909297	5747812	5907365	5890577	7817980	6000648	5363827	5333211	32691532	32425736	1677358	1726779	1292173	1	2593264	2475287	8540827	9348142	8486570	8750987	34437848	8837966	7734250	7599603	8510135	6061618	9540639	9575576	(343.08112, 9719.552)(344.08868, 4897.5117)(345.0578, 4544.9287)(345.1452, 5994.59)(326.30936, 1214.2423)(326.96814, 2197.5066)(343.18484, 13579.104)(344.3349, 4743.294)(345.24548, 3773.0247)(325.70807, 2858.5027)(326.50775, 1540.2563)(327.13727, 1403.954)(379.15448, 167575.33)(380.10062, 41245.652)(381.10184, 8340.52)(382.10336, 3232.8643)(361.1745, 44854.95)(362.09372, 11235.602)(363.09515, 249…
6-Prenylnaringenin	Flavonoids	Flavanones	1	1	1	1	1	1	1	1	1	1	1	1	1	1	1	1	1	1	1677358	1726779	1292173	1	2593264	2475287	1	1	1	1	1	1	1	1	1	1	1	1	(343.2629, 10551.188)(344.1465, 4605.079)(345.14566, 3385.5354)(326.84888, 1143.7899)(326.1246, 2969.55)(343.39145, 2522.655)(344.52432, 3321.5952)(345.31384, 2111.5715)(326.40945, 2307.3027)(326.89316, 3597.6804)(327.1431, 4175.63)(379.2361, 147390.8)(380.10278, 36590.42)(381.10306, 6562.5)(382.10434, 1619.0566)(361.29633, 61677.28)(362.0942, 14252.299)(363.09607, 3269.2244)(366.56787, 527.9328)…
6-Geranylnaringenin	Flavonoids	Flavanones	8047311	8361853	7277303	7078490	11616879	1567200	3719909	3841875	5707788	5739426	786578	19114064	2934727	2992586	809327	13983391	13612982	2250593	6698123	6601861	9566548	9681773	8445388	8455896	9325604	9142672	7189604	7303560	9093330	8620678	15486507	3062415	19270208	19492238	15941675	1317875	(411.03372, 21761.123)(412.46204, 12767.886)(413.90652, 9768.115)(414.2154, 3978.6099)(391.14145, 3537.4363)(393.9271, 22030.812)(395.03052, 9639.4375)(395.1918, 6586.94)(412.33594, 23958.314)(412.75198, 15940.603)(414.4173, 2997.592)(415.22382, 3976.5898)(392.64554, 7863.153)(394.15433, 1749.666)(395.32858, 3048.3562)(396.19614, 1165.0544)(447.2431, 155351.42)(448.32346, 43213.418)(449.16125, 24…
Naringenin 7-O-glucoside	Flavonoids	Flavanones	276293	264960	248717	229731	228590	242182	231734	219371	151188	149646	140358	298291	211940	225411	182522	207505	321496	823363	529272	526537	610994	614605	677520	681374	938962	935086	267132	268542	271196	250760	229940	1	389031	358836	164351	128615	(435.95975, 12988.55)(438.70367, 4065.8245)(437.11877, 7500.465)(438.12146, 524.4)(439.1417, 339.24)(417.1075, 886.01)(435.2895, 6449.512)(436.80844, 1010.7583)(422.12622, 2069.3796)(479.10352, 10030.273)(460.3064, 8688.065)(457.27005, 14421.209)(458.11273, 2714.7485)(439.34357, 6333.857)(441.54022, 5436.48)(443.5241, 5379.268)
Naringin 4'-O-glucoside	Flavonoids	Flavanones	276293	264960	248717	229731	228590	242182	231734	219371	151188	149646	140358	1	211940	225411	182522	207505	321496	1	529272	526537	610994	614605	677520	681374	938962	935086	267132	268542	271196	250760	1	1	389031	358836	164351	128615	(436.02103, 12686.826)(438.8657, 4024.368)(437.11877, 7500.465)(438.12146, 524.4)(439.1417, 339.24)(417.1075, 886.01)(435.31796, 6109.1846)(436.94272, 713.53204)(422.12677, 2239.0483)(479.10364, 9926.445)(460.27072, 8533.544)(457.2836, 13971.383)(458.11224, 2719.7278)(439.34357, 6333.857)(441.54022, 5436.48)(443.5241, 5379.268)
Narirutin	Flavonoids	Flavanones	4317335	4078724	5546593	5342848	5973210	5852225	215441	211370	4287900	4046848	4349512	4355561	3698509	266299	4114621	4193709	4589173	4654533	146377	134101	96718	107048	141918	139180	4205049	1	3157811	3358829	3523758	797591	2790464	2754542	772729	5245769	5127823	210796	(583.098, 2409.862)(581.1777, 456.40332)(565.5781, 1404.38)(568.1683, 364.73)(585.1888, 2583.845)(566.1812, 1523.8032)(604.14685, 7910.1494)(605.1544, 7407.495)(606.1523, 474.61)(606.49835, 4721.405)(608.1008, 1958.172)(609.1917, 1967.42)(589.17944, 2245.8474)(591.16174, 1155.525)
Poncirin	Flavonoids	Flavanones	226955	204060	487265	488954	420468	416854	467316	438530	509197	514904	217583	221958	556240	573377	569911	545863	847167	834353	242906	229268	143832	153499	110941	121780	485015	1	436996	438245	347861	227196	197736	200454	1	331114	230579	230392	(595.2876, 29183.46)(596.2121, 9017.761)(597.2139, 1485.5156)(577.18634, 7984.5146)(578.19006, 906.08075)(579.1828, 1856.7231)(596.2918, 14373.495)(596.88196, 5844.127)(598.7142, 1800.4275)(635.1653, 2257.0134)(619.193, 10903.654)(620.1951, 2601.7856)(621.20557, 3691.3938)(623.2131, 1320.3514)(599.1876, 162.22)
Neoeriocitrin	Flavonoids	Flavanones	849659	841954	694257	1259555	1070399	1043926	1	1	663158	646653	585604	632296	495333	495919	691736	691002	596885	825916	643249	902720	929415	958220	320944	309656	997898	1005372	613936	415682	736207	603854	836111	172914	147880	180885	1014982	763277	(597.42773, 1459.36)(598.1913, 6228.4297)(599.195, 720.36835)(581.1843, 959.70496)(601.24274, 12547.866)(600.9444, 5844.649)(600.20184, 1411.2781)(601.2018, 531.04)(603.1967, 15595.49)(579.17944, 9984.537)(580.18207, 1916.2441)(581.1806, 419.07693)(636.33954, 5942.0)(636.13715, 867.52747)(617.1356, 603.17255)(619.32336, 3204.5474)(620.18036, 1348.025)(621.18335, 814.2575)(604.6327, 3927.5952)(605…
Neohesperidin	Flavonoids	Flavanones	2150158	2048947	2035603	1952682	1221003	1129149	890416	1828080	2107284	918953	2063622	2098787	1891591	1922055	794573	1825049	2501544	2487979	365038	350864	5816506	6102845	5540752	5529694	2608478	1	1831362	1785860	1747153	1868251	2002426	2005215	2301622	2357093	1760848	1752838	(610.54877, 41715.973)(611.63617, 30385.42)(613.68994, 2857.9414)(615.1856, 643.65)(611.7685, 9630.154)(613.1889, 4326.5947)(615.2207, 924.51)(637.72156, 2172.2803)(638.89185, 4695.9844)(639.20264, 7296.1865)(616.76764, 4157.545)(618.1854, 1169.0688)
Naringin 6'-malonate	Flavonoids	Flavanones	648559	470341	351662	366677	348729	339829	367174	375842	306798	321567	339086	339264	331877	330406	331821	328689	337670	313640	501290	498795	504307	560187	498077	505337	375464	366533	417269	410719	374650	366869	339187	370104	351804	347417	373391	384999	(649.17914, 6774.5034)(650.1823, 546.11)(705.127, 9826.437)(706.1277, 5662.225)(691.1539, 3456.1465)(692.1573, 1230.9161)(689.1797, 12275.902)(690.16736, 4578.6787)
Narirutin 4'-O-glucoside	Flavonoids	Flavanones	122132	251411	210365	203863	200045	224752	319946	304262	223466	205974	158224	168611	340147	177505	101845	108273	167844	176885	137047	79482	85142	151878	129359	131913	720350	122935	118247	93031	739169	737078	302605	279808	260457	254043	108199	104405	(743.7962, 3292.5398)(746.5664, 5646.2173)(746.22296, 813.4567)(724.2085, 4161.3457)(725.2171, 1821.7792)(744.6944, 1930.1108)(763.1985, 7083.364)(764.19116, 2450.492)(766.0473, 1834.0446)(768.2341, 401.29572)(751.8738, 1831.4631)(751.97546, 1831.9114)(751.2356, 478.77)
Butein	Flavonoids	Chalcones	1426821	830372	1639545	92492	1325956	1307920	1438313	1372720	974696	956570	1240119	1129255	686359	1922623	400207	387505	315344	315410	1126608	1162171	1261332	1274374	1286562	1290526	1612550	2898395	2371921	2333971	2140199	2025713	1947753	1931705	1991654	2318888	2108711	2102298	(272.961, 3612.103)(273.83148, 1254.2914)(257.27206, 1722.2991)(258.3563, 2715.987)(259.07593, 111.06)(273.7174, 12079.486)(274.45044, 3152.5981)(256.85242, 3044.271)(258.3685, 5116.077)(259.62924, 214.06)(260.0731, 235.345)(314.03162, 859.3739)(314.17313, 1584.2799)(315.02914, 6027.2397)(315.6976, 4217.5337)(316.0314, 1651.81)(293.11023, 20379.557)(294.0169, 2113.3894)(295.0166, 270.34)(296.2217…
Xanthohumol	Flavonoids	Chalcones	4284246	7968664	2959235	2815390	7124106	1019103	3851574	3764689	3518202	3844307	3810004	3266633	3734981	3714390	3554974	3482023	4600896	4589310	1555479	1670111	563889	562556	1831338	1817484	6149778	6109580	5342835	5724606	4740865	4497446	4110516	4056245	3988886	4541291	4028071	4043566	(356.6896, 6804.6265)(357.14734, 13270.395)(358.1532, 154.67)(339.01846, 2013.5573)(340.00687, 1039.2006)(341.1591, 1215.74)(356.73257, 8522.514)(357.32187, 7005.0176)(358.1646, 215.17)(340.355, 1708.2723)(340.26028, 792.67554)(340.15637, 2098.32)(341.1571, 1293.6866)(393.11346, 40045.863)(394.11667, 7188.7046)(395.11935, 1058.6132)(375.67328, 2742.0962)(379.09885, 51197.266)(380.60156, 14843.042…
Phloretin	Flavonoids	Dihydrochalcones	986193	1059905	473682	490612	591561	590881	666242	650417	392103	309174	1251987	1256745	716979	731432	510548	511106	1301041	364281	883444	933360	1191930	1197900	770674	749814	705963	708800	371737	365740	601639	580163	1766720	436382	434765	439368	1737489	1699257	(274.50327, 2811.7217)(277.08688, 696.38)(256.95145, 8375.782)(258.08142, 2902.8606)(258.83664, 739.07)(277.10233, 9048.7295)(278.10672, 5713.237)(257.2619, 3728.1423)(258.0922, 702.2387)(318.65567, 3564.086)(295.03937, 13039.935)(296.0338, 2301.24)(298.98224, 3225.5603)(300.07526, 395.7)(279.40665, 15777.631)(280.56732, 2418.518)(281.05615, 973.8333)
Phloridzin	Flavonoids	Dihydrochalcones	1437806	1430211	1172669	1105681	1109515	1109439	972651	876056	735114	725861	759919	775725	1132780	1165405	425782	990235	142828	142693	1608539	250981	1627911	2000347	252704	251606	1133385	1508763	1305931	1304727	1143009	1017008	1419611	1380237	1725633	1704827	1302800	1273341	(438.28522, 7333.743)(439.5022, 3678.4973)(439.14697, 3853.07)(420.34293, 2498.1697)(422.1343, 5916.9165)(439.18192, 3812.4685)(440.1444, 4378.6504)(420.6151, 7132.125)(422.3633, 6492.606)(423.15503, 10531.682)(477.70865, 3894.6887)(480.10913, 1160.2233)(457.98608, 3636.0208)(462.0984, 1335.5433)(461.10544, 6466.9795)(462.39453, 10781.095)(463.52002, 21288.332)(465.13574, 9601.373)(441.11407, 259…
Phloretin 2'-O-xylosyl-glucoside	Flavonoids	Dihydrochalcones	174556	159813	193216	173654	181522	187905	106133	100609	113205	149386	1	94103	167888	1	1	1	223333	234567	211368	213468	527711	539104	299165	311120	312203	218092	486848	496226	740478	217785	178391	177435	211828	217841	664678	668650	(568.61786, 12220.755)(569.4956, 1788.6749)(570.16223, 258.695)(553.17755, 679.86255)(573.4649, 3132.7698)(574.50916, 2117.5972)(575.2021, 5313.0767)(556.35754, 15354.32)(610.1569, 1107.395)(593.14655, 1061.51)(592.2889, 1975.6599)(575.3635, 4370.315)(577.39966, 1362.0027)(577.0373, 1526.6171)(578.6815, 533.74)
3-Hydroxyphloretin 2'-O-xylosyl-glucoside	Flavonoids	Dihydrochalcones	1	1	1980433	721724	1950709	698520	1	1	1	1	1	1	583105	1	586164	621055	729647	732511	624930	600720	621970	106613	124765	122827	317038	1304231	1286635	1	1606069	1565361	789814	785829	326964	320142	262506	259733	(585.81824, 1517.7244)(588.84845, 3615.7)(566.97546, 15219.121)(568.1737, 12562.0205)(569.1698, 1271.4344)(589.18695, 1053.7776)(568.8688, 18058.041)(568.1741, 13659.602)(569.17065, 2094.0845)(570.16864, 154.7)(627.157, 143.97)(605.13934, 27167.5)(606.1418, 5015.937)(607.1363, 2763.8901)(607.1599, 415.6711)(593.48474, 1646.4517)(594.1553, 1456.7)
Dihydroquercetin	Flavonoids	Dihydroflavonols	120027	80796	119345	124078	127614	105410	160155	133046	153904	125634	138022	147947	270891	283783	203669	234506	253625	253620	381169	87699	317214	331113	533354	549277	590163	200993	251247	409162	765725	745234	420939	420539	612602	598873	605634	589903	(304.86713, 5190.659)(305.05597, 967.8939)(286.66394, 8581.199)(288.55356, 2438.2935)(289.0508, 3915.12)(307.20074, 13749.759)(308.75583, 3381.771)(310.08667, 5409.8027)(287.35382, 10698.002)(288.0512, 2342.0222)(343.5239, 1320.6729)(344.038, 393.39)(329.91516, 598.508)(329.38846, 649.8708)(309.92218, 1456.2966)
Dihydroquercetin 3-O-rhamnoside	Flavonoids	Dihydroflavonols	429234	420763	830776	804427	890018	901214	842432	792229	1188005	1157568	871730	880517	1334832	1336480	1535237	511091	528253	531696	586487	585036	595811	639408	587295	562989	184947	182481	822615	734191	722626	608821	582760	572078	1058873	1073157	879804	874897	(451.49005, 4114.6885)(452.1208, 1695.675)(455.12933, 1967.1538)(433.11887, 46301.754)(434.12323, 13248.826)(435.1416, 762.03)(495.09064, 5442.6367)(471.07755, 12258.769)(472.07944, 2609.31)(473.076, 1634.1741)(474.104, 12384.344)(474.10468, 1416.245)(475.09915, 273.89957)
Dihydromyricetin 3-O-rhamnoside	Flavonoids	Dihydroflavonols	93654	103547	220084	211432	221004	217168	675966	178774	235801	228247	189323	182576	779425	811679	731144	308702	1	683404	347432	325398	204897	216024	211365	209625	1080392	1105347	419751	895307	533515	510312	266177	262811	579702	583528	403608	159369	(468.97055, 3545.156)(468.542, 1003.04865)(449.09415, 14845.148)(450.0974, 2837.672)(451.1129, 1340.2666)(470.56775, 1913.1328)(449.90146, 33079.906)(450.23624, 7534.799)(451.11246, 1998.7448)(506.08774, 1423.2042)(487.28537, 12935.734)(488.06113, 1573.9733)(492.11115, 1536.9972)(471.07724, 15823.972)(472.07925, 3558.827)(473.07538, 1459.75)
Formononetin	Flavonoids	Isoflavonoids	205542	206826	323355	322366	347253	318614	410946	412991	512663	540448	670388	615179	504817	115081	346113	336107	261744	266260	306702	319758	214657	254198	209584	242317	1372707	1337500	713092	728209	225823	504459	366976	357621	485606	493613	445453	433242	(268.88635, 17392.512)(269.366, 3231.688)(270.07953, 442.63998)(251.0639, 44031.7)(252.06694, 4323.2925)(270.56335, 1988.6857)(270.58374, 1292.8325)(255.76128, 26445.545)(256.08145, 27118.516)(312.0399, 972.82)(289.4686, 10725.218)(292.0222, 10080.126)(293.6117, 5690.899)(294.86795, 1130.6459)(295.73657, 1810.7233)(296.07, 404.14)(273.39554, 1345.0602)(277.06674, 2938.49)
Daidzin	Flavonoids	Isoflavonoids	159948	167809	229639	220874	462863	462658	137911	158386	190273	188942	213674	220227	220721	217560	99652	117729	166050	184530	366161	384587	457579	460448	351920	335718	808009	770059	628550	585567	582568	544915	513694	503566	725933	717351	539056	509368	(416.46713, 10258.709)(417.11874, 6007.9727)(418.11777, 987.2521)(398.105, 11100.804)(399.10645, 990.80536)(418.96356, 2797.303)(422.13428, 5788.0996)(458.078, 1986.0146)(438.8575, 9786.464)(439.7728, 1232.8223)(440.8035, 24388.588)(441.99023, 5320.7964)(443.1224, 11300.489)(444.1264, 1081.03)(423.08365, 2308.9631)
Glycitin	Flavonoids	Isoflavonoids	1891987	1760728	1929935	1647121	1763134	1766674	1631163	1631513	1299701	1260180	1200013	1227138	1780028	1806883	1160846	1156456	1356458	1376812	771659	751805	616435	636295	778891	752785	803481	1172301	949731	967492	694586	470590	708517	687204	2580881	534430	1	680509	(450.4395, 1918.3271)(429.11502, 29164.957)(430.1186, 5182.698)(431.74356, 1067.2944)(447.36877, 4669.9)(448.3066, 948.7791)(429.55365, 38037.41)(430.3725, 7704.454)(431.1182, 1831.2399)(487.08313, 907.7925)(471.1221, 660.76337)(451.1088, 1554.3766)
6''-O-Acetyldaidzin	Flavonoids	Isoflavonoids	231513	329215	710718	878355	580354	566176	913402	845489	359848	353663	777715	788441	511525	512637	1112626	1171006	1	1030500	1657486	1665106	1731626	1788609	1881620	1833411	3224882	142466	1119380	928677	887883	836475	1592410	1500027	1511502	1480908	278979	1084061	(460.6734, 4577.885)(462.44135, 9050.767)(463.64178, 11638.09)(441.86475, 15816.072)(442.11523, 4702.862)(443.12354, 4175.5703)(462.4574, 5481.361)(463.24164, 56212.992)(463.45786, 34260.01)(464.15402, 11398.737)(441.7653, 23791.525)(442.6873, 4967.326)(481.08124, 8061.603)(480.08258, 2145.5195)(481.08575, 564.27747)(484.1166, 9471.402)(482.62247, 4009.7598)(483.12122, 1127.0851)(464.31104, 13558…
6''-O-Acetylgenistin	Flavonoids	Isoflavonoids	562053	540207	508012	488553	465306	487798	460431	441664	323438	309174	301164	299270	459333	454572	228773	231394	262483	262675	170914	171549	326500	331973	291173	274515	456588	177310	458520	442640	270909	258434	226157	483812	230342	234446	565233	150570	(475.11893, 14854.355)(476.12238, 2957.5906)(456.8455, 11698.441)(458.1115, 2055.7493)(475.121, 2674.78)(457.7832, 8241.435)(458.50238, 981.0816)(514.08356, 1316.04)(497.0698, 38225.062)(498.0729, 12128.967)(500.5212, 4528.887)(498.56644, 2769.2126)(500.1286, 908.28)(479.0869, 34283.395)(480.08936, 6811.095)(481.0867, 2464.8396)
6''-O-Acetylglycitin	Flavonoids	Isoflavonoids	373324	340100	600253	594698	676854	698141	398091	402102	195775	259229	260275	164990	397588	391920	419481	409920	183643	190961	152622	144552	224973	224449	204488	180042	157358	490487	140394	138558	114895	104106	376603	372380	507735	484437	491759	506111	(490.6654, 2413.2424)(494.14017, 1858.3231)(472.66214, 1921.498)(474.7919, 510.02002)(491.46252, 1212.4521)(493.7465, 1876.832)(493.164, 11509.08)(472.2234, 7986.7485)(472.1242, 1823.375)(527.3204, 3406.5037)(514.5842, 778.84503)(516.86835, 63674.04)(515.1403, 46658.7)(516.1483, 9653.96)(497.90433, 316192.0)(494.12854, 721.86)
6''-O-Malonyldaidzin	Flavonoids	Isoflavonoids	78587	181120	167592	158232	154670	157466	262746	260925	529841	491791	711365	653425	162602	165131	177137	188458	530165	465974	103284	108635	108699	78982	255744	234257	261708	241187	239140	216863	293877	303144	81970	1	170909	145722	69478	76723	(502.30048, 15031.271)(503.61588, 5552.0874)(507.11774, 3748.632)(508.1233, 887.69)(486.798, 7501.2407)(488.34732, 3194.626)(488.10706, 2323.5957)(507.11835, 13918.165)(508.12262, 2646.4045)(487.11972, 10281.281)(488.8386, 2014.1034)(490.1126, 3289.1506)(544.0911, 1686.2051)(527.0845, 1050.5634)(527.2511, 4663.0166)(529.11694, 5307.295)
6''-O-Malonylgenistin	Flavonoids	Isoflavonoids	125030	127239	335794	325691	398791	387248	188045	174951	309388	291044	231147	234455	118597	128119	119758	124375	346548	328056	85034	83614	88843	93345	213405	199392	169465	168727	164626	597307	214334	204352	685784	676041	718944	740310	828544	796446	(518.1191, 5677.684)(500.10928, 16808.295)(519.11584, 3394.1643)(502.04364, 15092.658)(503.1512, 4377.978)(505.0916, 123114.195)(506.09348, 37519.41)(507.10446, 20847.12)(507.1214, 31563.76)(562.0929, 9100.811)(545.0591, 362.73248)(545.97125, 5630.645)(547.1219, 1594.6575)(523.3508, 3256.2405)
6''-O-Malonylglycitin	Flavonoids	Isoflavonoids	326574	348165	935908	898147	919980	899360	838665	867075	706525	656497	944531	1030268	843358	874215	440046	166358	369179	1	372569	369789	510445	314644	493665	471299	655688	649687	603812	624591	584193	562651	408858	380701	512427	539044	411013	410570	(536.22174, 9301.722)(537.4723, 5197.6035)(515.1142, 28309.584)(516.11725, 6532.7324)(517.11554, 1452.7971)(536.5159, 21231.547)(537.9146, 9592.246)(539.1414, 1494.4275)(516.2006, 29169.88)(517.20355, 7223.8486)(518.32245, 1656.1503)(571.78064, 2060.6978)(555.5002, 4519.4)(558.86426, 4169.88)(557.91235, 1812.3832)(558.1203, 625.9225)(559.1085, 166.45999)(538.8053, 5029.6284)(542.3772, 5423.113)
7,4'-Dihydroxyflavone	Flavonoids	Flavones	4471100	3770808	4396766	4300572	7747183	3285389	8385904	3655721	776328	772409	1969298	1939055	3661488	8913494	17265912	3068337	12776250	5359131	410883	3125275	547558	5832544	4409338	4302168	3045161	3141201	2738558	11239186	34304708	5870232	11673656	11611778	10483257	10442465	13096450	12942245	(257.1793, 2035.3394)(258.00034, 5681.4565)(258.06583, 849.56665)(239.12267, 1184.9581)(256.64163, 7323.8525)(258.07297, 10638.282)(259.07434, 186.08499)(239.63097, 1547.2051)(239.05708, 2577.966)(240.06776, 1810.48)(293.01392, 17322.002)(294.01678, 1603.2338)(295.01785, 185.12)(275.0314, 36014.164)(276.03482, 2414.446)(277.0152, 3970.51)(279.20065, 3252.286)(259.03827, 72916.79)(260.03983, 6442.…
Apigenin	Flavonoids	Flavones	1620941	1653162	1461942	1439351	1567621	1584841	2674509	2624251	2520927	2575600	2337638	2342761	3536388	3683100	2817269	2845265	232164	2806580	2358974	2344920	2057520	2588342	1349204	1443077	4344027	4303847	3808959	3950929	2027870	4702730	4769982	4734289	4148145	4140819	4068386	4021806	(271.50473, 1337.0795)(275.0576, 1727.94)(257.05768, 857.29504)(272.11853, 2952.508)(273.29666, 1214.2354)(274.0634, 266.78143)(257.34296, 4320.5215)(258.06616, 7287.153)(314.0234, 214.87)(291.52487, 24720.877)(293.16788, 2162.0518)(295.1355, 19232.932)(296.0507, 6874.2827)(276.29483, 52951.355)(277.09708, 5533.9443)(278.63342, 6180.022)
Baicalein	Flavonoids	Flavones	1620941	1653162	1461942	1439351	1567621	1584841	2674509	2624251	2520927	2575600	2337638	2342761	3536388	3683100	2817269	2845265	232164	2806580	2358974	2344920	2057520	2588342	1349204	1443077	4344027	4303847	3808959	3950929	2027870	4702730	4769982	4734289	4148145	4140819	4068386	4021806	(271.67413, 1324.33)(275.0576, 1727.94)(257.05768, 857.29504)(272.1895, 2984.4443)(273.29666, 1214.2354)(274.0634, 266.78143)(257.34296, 4313.5337)(258.0662, 7125.465)(314.0234, 214.87)(291.52487, 24466.955)(293.21423, 2229.1812)(294.97238, 18369.727)(296.0504, 6564.2295)(276.31985, 54340.055)(277.13394, 5682.8584)(278.6701, 6901.5894)
7,3',4'-Trihydroxyflavone	Flavonoids	Flavones	1620941	1653162	1461942	1439351	1567621	1584841	2674509	2624251	2520927	2575600	2337638	2342761	3536388	3683100	2817269	2845265	232164	2806580	2358974	2344920	2057520	2588342	1349204	1443077	4344027	4303847	3808959	3950929	2027870	4702730	4769982	4734289	4148145	4140819	4068386	4021806	(271.7368, 1282.1163)(275.0576, 1727.94)(257.0607, 1146.52)(272.19263, 3060.269)(273.29666, 1214.2354)(274.0634, 266.78143)(257.33633, 4267.3525)(258.06607, 7214.0405)(314.0234, 214.87)(291.49255, 24541.871)(293.134, 2157.21)(295.0443, 19769.64)(296.0504, 6564.2295)(276.27307, 53208.402)(277.0759, 5527.614)(278.6701, 6901.5894)
Luteolin	Flavonoids	Flavones	3720064	3618089	3356647	3268852	1	202478	3553148	3507611	3539791	1	1	1	313129	320654	4572810	4659635	4173726	4483726	3857714	3826775	3946254	4067522	3635936	3634184	192215	820691	4880109	208405	150374	4201484	6589155	6562034	6130853	290416	5985608	5883334	(286.9856, 9301.838)(288.62964, 2375.4004)(289.05286, 1963.53)(271.99182, 1245.8628)(273.042, 1990.35)(287.45288, 8581.084)(288.0604, 1827.8851)(270.54834, 989.63)(330.12885, 515.44995)(306.99625, 78616.14)(307.99866, 6979.1685)(311.03842, 390.1133)(292.56012, 56316.05)(293.29025, 11228.972)(295.0326, 498.17)
Geraldone	Flavonoids	Flavones	1258522	1	375186	369418	240465	239875	223953	223950	422577	400911	461058	466152	239775	258829	260784	253678	197291	648786	1148850	419206	1104977	404089	443023	133408	808824	783074	452973	414466	281236	1110343	160664	161687	313458	311640	262972	243406	(287.96707, 3357.2073)(289.0877, 247.5275)(266.36432, 15188.609)(267.06375, 2426.6912)(288.57202, 857.7214)(290.08728, 2770.1436)(271.23593, 1480.4484)(324.46802, 1551.64)(324.0575, 832.89)(305.10632, 14181.204)(306.02097, 359.02597)(309.2742, 8351.537)(311.62442, 738.339)(312.06726, 2424.8052)(289.977, 5359.0005)(294.06384, 394.26334)
6-Hydroxyluteolin	Flavonoids	Flavones	356100	351409	225548	225007	252389	257224	143076	398448	311564	85829	104098	438648	850038	98906	119519	121532	594531	799209	613803	144324	1092100	1244942	1126229	1133804	681808	693005	1091804	1098536	1122136	1100616	1073522	1084410	1369077	1346451	885933	907536	(303.04865, 71747.18)(304.10712, 11630.77)(305.12332, 2191.7498)(287.08508, 4869.814)(285.03552, 5338.4277)(303.0577, 9636.149)(304.0615, 1228.68)(305.0659, 387.12)(286.9677, 28556.672)(288.05112, 4450.8496)(329.0032, 739.29834)(329.04092, 438.63998)(312.0384, 486.16)
Hispidulin	Flavonoids	Flavones	93128	348893	313958	259194	213531	228209	280741	252980	247708	228178	668276	139398	269057	430276	486281	396341	347087	77657	397917	397681	421607	429493	397725	354188	325690	669277	334372	557008	318125	298444	315647	332641	321648	298562	347473	356354	(303.51315, 12153.565)(304.07413, 3288.3489)(304.66925, 1158.182)(305.0731, 338.03)(283.2597, 679.092)(303.24063, 14167.976)(304.91992, 1933.4989)(305.89706, 3638.5703)(306.07843, 4127.9126)(287.1855, 1136.4902)(286.97943, 604.3754)(342.57425, 417.58408)(344.37292, 455.08334)(345.04395, 482.18)(321.2902, 3867.439)(325.0209, 408.85)(323.4135, 4104.8857)(324.05325, 502.80637)(308.61264, 862.4494)
Nepetin	Flavonoids	Flavones	270363	1	210063	196433	130547	127937	1	1	141478	1	459899	1	1	2016954	1	713137	199030	198035	650054	657103	1	652898	697330	701207	652878	625524	681690	722154	782450	1	679400	1796522	670561	1813850	1	777328	(317.89737, 302.62167)(319.73547, 1226.4434)(299.93848, 88274.305)(300.04636, 38316.945)(301.05365, 47414.07)(302.05756, 13818.451)(303.06024, 11308.415)(319.53162, 535.7109)(300.27216, 58816.805)(300.28592, 27442.328)(357.0315, 698.365)(341.0199, 1455.5277)(339.6024, 8873.454)(340.57407, 1117.2599)(322.08795, 3190.5505)(322.76474, 437.70428)(326.0532, 292.09)
Cirsimaritin	Flavonoids	Flavones	157234	1	144852	138360	144788	148230	387589	378979	263625	248952	271251	5214642	443283	439242	6059502	531356	281065	275782	2649815	158627	2269258	175074	2475878	2481009	451035	472251	6972282	6895873	6835696	6842528	167331	174122	154987	292622	1	1	(317.91397, 2525.3413)(315.83752, 743.685)(296.42877, 8484.165)(297.5223, 802.3818)(298.06277, 525.554)(317.61813, 803.9122)(318.63995, 741.6109)(319.76135, 240.13667)(320.0925, 107.7)(300.8351, 3708.7751)(298.0777, 786.895)(353.52686, 29741.777)(354.4748, 2857.467)(355.84375, 562.06464)(336.05603, 5178.88)(336.04694, 331.25)(337.1169, 23495.195)(338.06357, 5705.088)(339.0591, 1032.21)(320.57382,…
Cirsilineol	Flavonoids	Flavones	112948	1	212442	207779	262310	251023	95962	88754	126781	874022	822303	838619	1418804	1	248007	804476	126031	1	132019	232072	114645	110546	235566	224823	1320597	866503	383948	1058519	351349	420476	1	350529	1	292555	263578	819351	(344.84073, 3125.5732)(345.87415, 1304.6978)(349.109, 822.695)(327.52573, 3110.4775)(347.67325, 1315.0458)(327.0844, 3189.2725)(387.059, 337.10498)(369.58957, 1170.0073)(370.05185, 564.00665)(369.0506, 2995.2698)(368.59015, 1387.235)(349.4719, 4866.1763)(351.24332, 1062.38)
Tetramethylscutellarein	Flavonoids	Flavones	30574744	29748564	26873044	27133064	18650322	19108596	247291	29472202	28274760	28926056	33610240	33511288	25061060	23794772	30145914	31165992	28327968	28649112	587536	545568	19341120	487740	580046	454907	29672372	33088850	32734888	27852410	30659344	29376066	20904584	20882820	22440378	23914158	23371638	22760888	(344.84222, 2017.5718)(346.31985, 565.942)(324.8968, 3121.5005)(326.8136, 2653.0854)(328.3931, 2806.1257)(329.10977, 1906.605)(346.06192, 3295.5847)(347.84674, 488.02573)(326.2903, 3969.4512)(327.4186, 844.881)(328.1119, 59.69)(381.0773, 643128.25)(382.0792, 116505.83)(383.07608, 83439.81)(384.07886, 10275.963)(385.08322, 904.85156)(364.99524, 1031.0813)(365.10217, 50552.76)(366.10495, 7175.83)(3…
Gardenin B	Flavonoids	Flavones	3739472	3549324	2992095	2948311	3158402	3135267	2789938	2765370	2578862	2524803	2452623	2451128	3019814	3099401	2395771	2395768	2669126	2673207	2251938	871490	887405	921775	912087	926744	2175711	1702438	3446847	3119784	3129793	1701351	3236897	3331454	3473158	3474939	2333266	2347403	(358.59247, 4430.586)(361.70023, 6260.1187)(362.87292, 2824.9785)(363.12457, 761.44)(341.1401, 4066.2468)(345.11578, 33067.03)(359.79156, 11089.671)(360.78308, 1690.0475)(363.788, 881.6333)(364.1217, 1238.62)(341.95233, 7235.925)(343.71786, 1369.439)(397.65402, 6693.4116)(398.07288, 760.5198)(381.56293, 847.27936)(381.94537, 12931.033)(382.37347, 2107.609)(383.0921, 166.35251)(365.01028, 4680.444…
Sinensetin	Flavonoids	Flavones	1	10477167	1	1	1	12983682	1	12560270	1	1	1	1	7978411	1	1	1	1	13332863	22185428	22364296	36541704	37023776	23730556	23372164	9032820	1	1	1	27677442	16362751	11719051	11806932	4171293	4219232	9468703	9563323	(374.2047, 4526.674)(375.7914, 4699.563)(355.2854, 69772.32)(356.1091, 37964.75)(357.1138, 8223.342)(373.43808, 10223.878)(374.44183, 2332.8699)(375.1517, 571.02)(359.2315, 15059.016)(360.13528, 1929.2518)(411.8062, 5795.8247)(412.0936, 1147.57)(394.849, 1350.7788)(399.22244, 3285.0752)(399.6174, 597.70496)(379.9277, 8794.37)(381.41357, 2196.359)(382.1171, 154.78)
5,6-Dihydroxy-7,8,3',4'-tetramethoxyflavone	Flavonoids	Flavones	301916	283521	376008	267718	358028	1	373454	1	422076	421512	302816	325234	1076069	1076092	425130	402766	485404	498318	955348	451217	1511978	1502971	1037660	1024686	3618074	6961350	2523314	388914	415911	3416909	1	1	4216965	4043367	4215174	4191368	(374.68228, 915.28)(376.59552, 50157.055)(378.1008, 649598.4)(379.1048, 1332342.6)(357.1121, 7398.6304)(358.4617, 4147.5854)(360.3533, 32819.273)(375.11694, 4164.081)(358.09918, 10896.611)(359.35587, 3431.018)(360.11148, 911.8567)(395.66083, 4170.4155)(399.05673, 1654.8777)(401.0508, 831.97)(397.93237, 3170.922)(399.10535, 335.135)(381.18384, 127236.2)(382.37143, 57894.19)(383.08218, 52987.79)(38…
Apigenin 7-O-glucoside	Flavonoids	Flavones	6236025	6049562	1656621	1609585	4155196	4139635	4414506	4453546	1142966	1138055	124686	130606	1626371	1609027	1203401	1206949	1123904	567476	406322	446216	441544	375518	454638	388007	570810	843898	312393	305335	597372	606102	217882	223620	711269	711844	643669	606835	(422.14273, 4659.957)(423.90054, 41530.883)(424.90643, 91921.48)(403.77628, 2402.623)(404.81168, 751.4607)(421.98392, 28059.916)(423.18915, 10777.913)(424.90582, 6195.724)(426.1663, 5205.78)(403.85013, 6679.7793)(404.57452, 2941.6973)(462.60587, 4018.4502)(462.12012, 1236.67)(443.0877, 584.778)(444.41638, 6786.5728)(445.85095, 2931.3374)(447.86456, 9901.966)(448.1523, 8219.043)(426.123, 3702.6526…
Apigenin 6-C-glucoside	Flavonoids	Flavones	291910	1	168695	157153	133357	163464	1583171	775290	356444	339619	428462	437577	673802	514777	1499647	518543	534778	537341	1	1	1	425867	1	1	520236	524363	815167	824630	640812	608821	578130	566372	812722	1078262	853443	855453	(433.61865, 41158.258)(434.12225, 13459.972)(415.09476, 1054.7372)(434.5484, 44104.836)(434.33606, 14491.949)(415.097, 3756.47)(471.25214, 7696.8354)(472.07935, 1912.6831)(473.0759, 1096.8062)(456.6974, 2908.9954)(454.0532, 760.0975)(457.10434, 1923.4629)(458.1154, 299.51)(438.53116, 2341.521)(440.10437, 266.445)
Apigenin 7-O-glucuronide	Flavonoids	Flavones	1	1	213563	209620	207019	206276	214081	226645	248084	253028	157518	145705	85343	1	1	69913	286094	282690	1	1	1	1	1	1	1	1	1	1	1	1	1	1	1	1	1	1	(448.58798, 3439.8025)(429.08005, 11663.46)(430.08286, 776.58)(449.10483, 9540.003)(450.11075, 4909.6763)(451.1141, 2367.53)(429.08255, 11663.913)(430.08496, 1391.6611)(451.07425, 5945.1904)(452.07593, 1876.02)
Luteolin 6-C-glucoside	Flavonoids	Flavones	1	117105	239132	225131	240143	233813	670828	194710	262374	303651	366517	359119	318759	308508	369398	380686	675543	696293	186940	191325	309344	316939	188456	97706	1088763	1102098	223964	245343	223377	227366	272124	262339	348346	351316	163570	162401	(449.09998, 27992.217)(450.10342, 5636.853)(451.11093, 1592.601)(430.08594, 932.2033)(455.03555, 10984.122)(455.1111, 3865.0)(487.06158, 13732.661)(488.0643, 1347.8243)(475.05322, 771.88196)(471.0848, 9077.514)(472.08527, 2524.4536)(473.08112, 1421.2113)(453.0703, 265.08)
Luteolin 7-O-glucuronide	Flavonoids	Flavones	1	1	201507	192963	282520	296320	212360	213479	1	1	180704	183617	242127	234078	253113	252880	165314	169182	1330399	1281658	1734113	1778176	2052781	2083933	522638	520467	1676355	1700331	1660795	1635917	1954448	1919643	2646393	2700454	1638767	1622377	(463.0831, 18434.184)(464.0864, 3090.1)(465.09082, 427.245)(463.08563, 179475.16)(464.0884, 40753.793)(465.09155, 8357.039)(466.0951, 924.30914)(485.06665, 2994.09)
Chrysoeriol 7-O-glucoside	Flavonoids	Flavones	78186	96903	292577	291376	265270	279378	211635	204495	321756	317537	268418	290621	83607	91994	285035	275298	372282	377004	169667	161601	119308	133447	1	1	211485	185429	153512	176422	230503	4219179	4441500	4375191	97924	134547	348835	344064	(464.21094, 25522.66)(464.01703, 14443.703)(465.133, 16796.549)(466.13583, 3500.4333)(446.86444, 1778.9587)(446.1145, 1102.975)(463.44833, 75849.1)(464.37903, 18595.025)(465.1487, 330.89)(445.11978, 9517.625)(446.12155, 1548.0511)(501.9082, 9918.694)(502.06927, 2464.35)(503.06235, 1596.145)(484.07874, 2844.325)(487.0868, 47037.656)(488.08966, 10656.305)(489.07953, 2981.17)(486.5193, 7534.6406)(48…
Chrysoeriol 7-O-(6''-malonyl-glucoside)	Flavonoids	Flavones	320236	348513	665041	668172	767331	758729	109634	93297	220046	215076	170413	158917	126997	148697	164999	167321	390973	402687	1	1	373697	1	587164	593805	135429	107630	594903	614682	136343	139193	577899	535066	171733	169930	493707	103122	(552.1267, 607.44)(555.1399, 2538.5925)(536.8102, 28068.812)(537.133, 66039.21)(570.06946, 15435.639)(571.0715, 2956.01)(573.0773, 79810.305)(574.0799, 19417.785)(575.07153, 5610.456)(553.0979, 16850.225)(554.1011, 3793.393)(555.1056, 1461.485)
Apigenin 6,8-C-galactoside-C-arabinoside	Flavonoids	Flavones	716179	714035	112986	677573	969019	932194	512489	472428	808910	780414	624248	623914	972792	108116	114751	116590	967208	940150	630347	97419	122040	134879	424441	377328	1	674012	257758	250027	252525	254962	98125	113068	191087	174828	476796	393908	(565.5472, 5718.6094)(566.1645, 4113.597)(546.5432, 8598.786)(547.33673, 3463.4421)(566.5867, 16191.675)(567.6496, 11385.92)(547.6208, 11422.373)(548.14484, 3009.4346)(585.10986, 6885.761)(593.1469, 3042.2798)(570.01245, 3397.9097)(571.1275, 127.57)
Apigenin 6,8-C-arabinoside-C-glucoside	Flavonoids	Flavones	716179	714035	1	1	1	932194	1	1	1	1	624248	623914	972792	1	1	1	1	1	630347	1	1	1	424441	377328	1	1	1	1	1	1	1	1	1	1	1	1	(566.20544, 2590.0952)(546.42816, 9441.637)(547.136, 4095.3462)(566.4976, 5345.82)(566.1659, 804.666)(550.4927, 955.82666)(574.2861, 2702.5154)
Rhoifolin	Flavonoids	Flavones	819777	846984	1331656	1091988	1034784	1016931	651311	643899	666160	594128	639638	652350	605065	621383	696338	720147	794226	826059	249320	266505	264474	93439	295047	277024	307889	382293	549729	214573	362313	375106	449011	434769	639971	464259	480896	497855	(580.1495, 8519.015)(580.7674, 1606.1942)(581.1802, 293.71713)(560.3242, 9248.794)(561.1512, 1600.6432)(580.2062, 8043.926)(580.34155, 2141.9673)(581.17773, 673.34125)(564.5079, 4728.783)(562.17456, 1146.125)(617.132, 962.088)(605.1609, 687.37756)(585.8217, 875.4183)(586.65234, 194.94)
Luteolin 7-O-(2-apiosyl-glucoside)	Flavonoids	Flavones	136686	133573	319827	301610	339265	332815	181685	169903	263934	251982	209470	209942	104379	123094	132340	128539	291754	274555	160481	227085	184669	216052	358201	331502	351551	341422	207176	210702	220878	212059	1	1	144955	147970	75979	76092	(581.4683, 1883.1083)(584.1697, 693.83496)(563.1315, 8684.135)(564.1315, 4133.669)(565.1558, 5582.8335)(581.1335, 2367.0435)(563.4229, 7965.0835)(564.45917, 3335.3728)(569.1653, 1090.4)(621.1261, 3164.595)(605.08215, 21092.299)(606.0802, 6307.038)(606.9768, 643.3336)(585.10645, 8681.494)
Chrysoeriol 7-O-apiosyl-glucoside	Flavonoids	Flavones	1	1	90532	88803	84892	93585	1	1	1	1	1	1	1	1	1	1	1	1	1	1	1	1	1	1	1	1	1	1	1	1	1	1	119455	106732	1	1	(594.65466, 2829.1626)(596.1597, 402.05)(577.14856, 1734.4775)(599.1731, 965.425)(579.1763, 12757.965)(580.1792, 2596.995)(633.13885, 7329.6377)(634.1422, 940.1175)(615.0967, 5763.5947)(616.09973, 819.67505)(619.17053, 2445.375)
Neodiosmin	Flavonoids	Flavones	633280	611909	690249	601400	503987	542189	341386	366553	454563	424257	385198	379475	363040	364530	563387	568028	478876	521073	2979309	3103574	3031341	3008234	3039972	2951812	630693	614143	433991	434561	503892	497882	327287	327073	408822	375578	423074	1	(610.18646, 107449.2)(611.1871, 59729.36)(612.1851, 44317.23)(613.1847, 16984.797)(614.18304, 5550.4526)(635.13196, 3588.7021)(613.4653, 29615.225)(614.4404, 6929.311)(615.15234, 4048.867)(616.15704, 521.3433)
Apigenin 7-O-diglucuronide	Flavonoids	Flavones	645922	423799	345887	315659	316530	305865	282803	280949	270928	281673	260230	258976	285040	291854	288697	284204	279501	279984	1	1	1	1	1	1	317334	317269	318128	321557	77715	1	275154	276445	274587	282829	263758	260002	(622.10315, 6154.222)(607.1277, 2379.2527)(608.1007, 394.18)(606.9525, 1916.6132)(607.129, 1912.9519)(650.7195, 2329.275)(648.1047, 1044.63)
Apigenin 7-O-(6''-malonyl-apiosyl-glucoside)	Flavonoids	Flavones	1	1	140498	150369	105643	114233	1	1	1	1	1	1	165980	1	145698	1	1	1	76834	81590	1	1	116926	129231	1	1	1	131072	1	1	1	1	1	1	1	1	(633.541, 5530.243)(634.1458, 2400.6316)(635.1455, 1874.61)(690.0961, 551.55)(671.5219, 4980.4517)(675.1185, 398.18)(677.14795, 5776.2646)
Luteolin 7-O-diglucuronide	Flavonoids	Flavones	664664	631374	681433	499461	567938	144927	1170006	1167580	973144	959870	887971	887321	666868	1162609	925786	943274	1032550	472257	146558	138490	136318	132713	111858	106823	949629	116234	1009189	1033765	149506	920557	1096457	1085720	1066532	1067009	1091488	1054803	(638.9322, 4780.0737)(639.0996, 670.62604)(622.1037, 4463.5107)(624.09436, 3850.377)(645.14233, 18170.375)(622.10236, 5383.7915)(677.0921, 1056.5587)(663.3319, 19704.273)(662.1601, 9024.236)(663.12427, 665.99854)
Luteolin 7-O-(2-apiosyl-6-malonyl)-glucoside	Flavonoids	Flavones	445262	245479	168145	179579	165456	156136	183592	186451	145008	152171	165942	168517	161769	159890	157697	160335	168161	144546	1	1	1	1	1	1	171708	165174	179671	192594	158864	85308	168867	188101	92826	95451	178350	93259	(667.8584, 7399.3755)(669.1369, 3375.338)(652.39923, 724.9425)(668.15424, 3140.1228)(653.1514, 1009.0375)(705.49396, 7069.8403)(706.4356, 4810.4453)(708.1276, 2434.3452)(709.1251, 1226.23)(690.1051, 872.395)(691.32367, 3549.9387)(692.1572, 1310.1528)(674.126, 397.22003)(675.1271, 230.26)
Chrysoeriol 7-O-(6''-malonyl-apiosyl-glucoside)	Flavonoids	Flavones	1	1	1	1	1	1	1	1	1	1	1	1	1	1	1	1	1	1	250867	248916	225473	240368	259295	263168	1	1	1	1	1	1	1	1	1	1	1	1	(682.17676, 1827.775)(684.1638, 5455.84)(662.53564, 6424.3306)(663.13477, 438.05664)(707.17737, 1462.73)(685.14026, 4161.7075)
Galangin	Flavonoids	Flavonols	1620941	1653162	1461942	1439351	1567621	1584841	2674509	2624251	2520927	2575600	2337638	2342761	3536388	3683100	2817269	2845265	1288889	2806580	2358974	2344920	2057520	2588342	1349204	1443077	4344027	4303847	3808959	3950929	2027870	4702730	4769982	4734289	4148145	4140819	4068386	4021806	(271.72122, 1243.3695)(275.0576, 1727.94)(257.0607, 1146.52)(272.18954, 3099.2036)(273.29666, 1214.2354)(274.0634, 266.78143)(257.3137, 4166.137)(258.06616, 7773.449)(314.0234, 214.87)(291.49258, 24786.451)(293.09076, 2091.1553)(295.0443, 19769.64)(296.0504, 6564.2295)(276.25977, 53039.336)(277.05634, 5525.7285)(278.6701, 6901.5894)
Kaempferol	Flavonoids	Flavonols	3720064	3618089	3356647	3268852	1	202478	199177	3302026	3336426	1	1	1	313129	320654	4572810	4659635	4173726	4483726	3857714	3826775	3946254	4067522	3635936	3634184	192215	820691	4880109	208405	150374	4201484	6589155	6562034	6130853	290416	5985608	5883334	(286.9866, 9236.072)(288.62964, 2375.4004)(289.05286, 1963.53)(272.04724, 1211.3143)(273.042, 1990.35)(287.49762, 8937.564)(288.0604, 1827.8851)(271.38614, 1502.2067)(274.0626, 588.41)(330.1432, 541.23126)(306.99625, 76602.234)(307.9987, 6960.211)(311.03842, 390.1133)(292.56012, 56316.05)(293.29025, 11228.972)(295.0326, 498.17)
Kaempferide	Flavonoids	Flavonols	562219	540643	454704	429000	436468	443100	267136	264023	1	251207	1408243	1067766	198892	2226171	1596419	149902	1	1913172	426891	947339	776721	944851	536268	1057483	1142073	152555	178501	187318	1	1301265	1693942	1867792	2127449	173552	1674172	1700894	(300.88327, 32456.951)(301.61032, 16698.057)(303.21362, 10406.854)(304.06345, 1962.2211)(281.18243, 702.42426)(303.42203, 11627.925)(303.19678, 3874.8635)(303.3147, 4478.7773)(304.0664, 505.27)(283.752, 991.08997)(285.06274, 424.975)(342.42413, 478.82404)(344.03638, 454.42667)(321.11163, 4982.1475)(322.002, 478.78)(322.8597, 9370.072)(324.2439, 2817.1794)(324.55362, 487.83002)(305.92477, 1602.07)
Morin	Flavonoids	Flavonols	356100	351409	225548	225007	252389	257224	143076	398448	311564	85829	104098	438648	850038	98906	119519	121532	594531	799209	613803	144324	1092100	1241610	1126229	1133804	681808	693005	1091804	1098536	1122136	1100616	1073522	1084410	1361354	1340228	891168	907536	(303.04865, 71624.94)(304.10712, 11613.97)(305.05402, 2249.376)(287.08508, 4810.175)(285.03552, 5338.4277)(303.0577, 9636.149)(304.0615, 1228.68)(305.0659, 387.12)(286.9677, 28556.672)(288.05112, 4450.8496)(329.0032, 739.29834)(329.04092, 438.63998)(312.0384, 486.16)
6,8-Dihydroxykaempferol	Flavonoids	Flavonols	1	348893	158952	155014	177026	189768	288810	284279	321989	289439	1	1	298411	182785	483902	352655	258724	262522	179574	188009	678831	168139	127324	133317	264299	268704	348938	199212	335489	344026	270759	282350	162050	162071	446985	446277	(319.30402, 12173.546)(321.13773, 3378.4128)(322.57376, 4022.2341)(323.04767, 2878.513)(302.03525, 411.66415)(302.037, 400.32)(319.0465, 13218.102)(320.04678, 3526.155)(301.4686, 236.10571)(357.24033, 1702.4332)(339.997, 580.00104)(341.66556, 1297.3475)(344.3729, 447.24332)(345.0442, 540.23)(324.1126, 589.86273)(325.0211, 440.3)
3,7-Dimethylquercetin	Flavonoids	Flavonols	1469377	1418587	2865998	2792917	3439602	3352984	2170360	2071615	3223788	3197329	2611688	2646004	1388546	1341698	1420242	1427097	3336835	3316469	1342623	3127059	2071371	1465431	2853468	2281070	2041248	2042478	1924811	1879865	2307138	2243922	844314	830509	1532714	1500272	1122018	1096262	(331.0778, 102650.64)(332.08118, 19730.043)(333.0907, 8204.232)(312.96167, 3902.4963)(314.40125, 2951.2178)(317.0679, 415.70834)(331.081, 95906.695)(332.08466, 19054.838)(313.34985, 4428.6587)(370.05087, 837.3133)(351.0189, 2606.135)(353.86578, 10487.277)(354.87164, 676.35)(338.38092, 7107.255)(338.06177, 5397.4663)(339.05875, 5923.7627)
3-Methoxysinensetin	Flavonoids	Flavonols	940886	905869	181023	183345	315800	117332	160794	157954	135494	133203	528203	158331	261133	256874	351462	146906	366306	364497	147111	137905	161917	177625	148772	131515	629941	5488803	457101	453443	4920012	922902	528686	540674	344355	360574	507724	512890	(402.84296, 6556.809)(404.21368, 1837.3323)(406.1333, 245.72)(386.12677, 7915.6475)(387.7145, 7429.1567)(388.1327, 1120.8)(403.47183, 2032.7318)(404.1572, 189.44)(385.56766, 9240.212)(386.79993, 2924.5886)(390.0281, 2490.4722)(423.75876, 1567.9503)(425.48468, 2488.69)(428.12827, 3666.355)(428.13867, 376.44)(409.65, 2106.8108)(409.91684, 6118.4907)(411.1313, 490.20502)
3-Methoxynobiletin	Flavonoids	Flavonols	798857	1235265	634020	1190944	1316457	1319387	529819	1106124	462363	1337473	1416725	1331880	1340509	1619380	1128772	1123860	981087	922648	119339	1158048	101690	897529	762456	739095	640953	1	393427	778897	576278	602832	858896	537720	1083196	411190	497746	474817	(432.51636, 2615.5967)(434.23584, 2903.4407)(435.95703, 2457.814)(416.40176, 962.8373)(433.3683, 6214.203)(435.48926, 1172.2866)(415.17078, 5218.651)(416.14203, 642.7719)(471.10422, 24470.541)(472.10678, 3508.5862)(453.6495, 1151.9973)(457.41647, 433.41782)(438.62912, 4010.021)(440.35452, 719.0378)(441.13928, 2538.4902)
Quercetin 3-O-arabinoside	Flavonoids	Flavonols	1	1	1	1	1	1	1	1	1	1	1	1	1	1	1	1	1	1	799606	789566	1037452	1059308	692554	687591	1	1	1	1	354998	1	1	1	1113529	1	1	1	(439.11542, 927.69495)(479.0445, 483.22)(455.0252, 8274.609)(459.0792, 216.25)(439.6601, 12821.51)(440.06143, 1118.471)
Kaempferol 3-O-glucoside	Flavonoids	Flavonols	1	117105	239132	225131	240143	233813	1	194710	262374	303651	366517	359119	318759	308508	369398	380686	675543	696293	186940	191325	309344	316939	188456	1	1088763	1102098	223964	245343	223377	227366	272124	262339	348346	351316	163570	162401	(449.09967, 28694.102)(450.1031, 5807.754)(451.11087, 1661.4757)(430.08563, 519.705)(455.01993, 10614.796)(455.1111, 3865.0)(487.06204, 12379.785)(488.06528, 998.61395)(475.05322, 764.39667)(471.08517, 8610.207)(472.08585, 2596.845)(473.08182, 1483.6299)(453.0703, 265.08)
Kaempferol 7-O-glucoside	Flavonoids	Flavonols	242184	230270	218995	214929	218413	221922	224547	243378	278402	264952	150277	149793	272036	279124	256024	250123	329185	318378	153455	138651	152403	157295	142384	151604	1	370244	437203	443400	1	1	272785	269918	242604	253887	247266	1	(450.42712, 10287.862)(450.09415, 3043.645)(429.26416, 11938.47)(430.08435, 1401.1428)(449.3159, 3248.5776)(450.1104, 655.64404)(433.0881, 445.49)(487.1499, 14124.983)(488.06168, 852.7823)(469.0498, 295.03)(471.0819, 10697.283)(472.08316, 2725.7786)(473.08133, 1446.7899)(453.06757, 406.19855)
Myricetin 3-O-arabinoside	Flavonoids	Flavonols	1	1	1	1	1	1	99818	107785	1	1	1	1	100333	93389	86914	84167	1	1	1	1	1	1	1	1	139532	137716	1	1	1	1	1	1	1	1	1	1	(451.08072, 7733.155)(452.0835, 1418.29)(435.06924, 869.835)(455.89404, 3453.5898)(452.0757, 1771.99)(455.06143, 5744.978)
Kaempferol 3-O-rhamnoside	Flavonoids	Flavonols	1	1	219231	197641	288528	275466	118193	258371	172898	172255	198766	200447	419851	423756	377394	103119	208010	218854	1	1	1	1	1	1	1	1	1	310896	1	251654	442823	434171	411424	430904	442031	438844	(453.05234, 6172.409)(454.7649, 2183.9849)(455.0669, 3145.106)(457.09854, 2290.4778)(471.07672, 17493.832)(473.07568, 2817.6143)(435.11874, 2056.7617)(437.26367, 762.8501)(439.08463, 426.6)
Myricetin 3-O-rhamnoside	Flavonoids	Flavonols	213832	218782	468522	480062	521989	505169	226911	202825	318666	318683	194569	205269	175138	172383	259568	210115	389109	400191	613380	604968	1052202	1061515	1092385	1090973	596423	591409	914125	945502	941820	927482	476040	463702	1119529	1132479	767584	388562	(464.50684, 18997.76)(465.42813, 15430.324)(466.7714, 4712.35)(449.1045, 769.025)(465.0999, 57271.86)(466.10483, 15835.37)(467.1067, 3145.762)(449.0941, 10912.095)(450.09286, 2621.2883)(503.47656, 2628.057)(489.6807, 1481.3516)(487.08615, 22018.16)(488.08774, 5712.2373)(489.07812, 2070.7556)(471.06674, 1914.6089)
Quercetin 3-O-glucoside	Flavonoids	Flavonols	213832	218782	468522	480062	521989	505169	199962	202825	318666	318683	178091	186934	175138	172383	259568	210115	389109	400191	613380	604968	1052202	1061515	1092385	1090973	596423	591409	914125	945502	941820	927482	476040	463702	1119529	1132479	767584	388562	(464.6334, 19279.6)(465.42813, 15430.324)(466.7714, 4712.35)(449.1045, 769.025)(465.10016, 62801.277)(466.10474, 16319.599)(467.1067, 3145.762)(449.09302, 12120.088)(450.09286, 2621.2883)(503.47656, 2628.057)(489.6807, 1481.3516)(487.08612, 22466.156)(488.08774, 5712.2373)(489.07812, 2070.7556)(471.06674, 1914.6089)
Quercetin 3-O-galactoside	Flavonoids	Flavonols	213832	218782	468522	480062	521989	505169	199962	202825	318666	318683	178091	186934	175138	172383	259568	210115	370822	383411	613380	604968	1052202	1061515	1092385	1090973	596423	591409	914125	945502	941820	927482	476040	463702	1119529	1132479	767584	388562	(464.71777, 19352.576)(465.42813, 15430.324)(466.7714, 4712.35)(449.1045, 769.025)(465.10037, 64616.67)(466.10483, 15835.37)(467.1067, 3145.762)(449.09204, 13133.727)(450.09286, 2621.2883)(503.47656, 2628.057)(489.6807, 1481.3516)(487.08615, 22268.451)(488.08774, 5718.0386)(489.07812, 2070.7556)(471.06674, 1914.6089)
Kaempferol 3-O-acetyl-glucoside	Flavonoids	Flavonols	809016	440935	103647	96364	94636	1	84219	1	1	223417	202093	226408	1	106602	113898	117956	114487	115571	713736	705644	571040	799695	697385	686050	1	278187	86142	1	1	1	243592	222557	246669	1	1	264242	(472.10532, 2855.7222)(473.9801, 11343.581)(474.10443, 1362.1606)(475.0992, 288.3909)(529.0841, 921.8)(511.07474, 5059.8574)(515.1149, 5763.0127)(495.83276, 6986.005)(496.30927, 690.68896)
Isorhamnetin 3-O-galactoside	Flavonoids	Flavonols	331449	324464	259716	245237	1	1	404988	313810	498061	1	524946	524653	1	1	397796	403658	1	1	701804	693308	760992	798399	1	1	1	1	1046366	1079845	754585	1	579940	1	1	1	1	1	(479.10983, 4275.249)(480.11618, 183.42749)(461.30502, 2780.3625)(465.47568, 14034.212)(466.11102, 4966.498)(479.11316, 4788.496)(480.1173, 199.05)(461.11316, 9951.891)(462.11664, 1811.64)(523.08167, 260.03665)(499.14383, 4533.358)(507.11374, 880.81744)(486.5883, 1184.3334)(487.087, 12152.6)(488.0899, 2589.2)
Isorhamnetin 3-O-glucuronide	Flavonoids	Flavonols	648754	612973	545055	519254	421392	426185	1024566	1025694	885740	913707	1093328	1205078	439886	474329	534785	563121	487140	488417	1476737	1404051	2520625	2596740	1332280	1325765	2406225	2507286	2710953	2879485	2740772	1078006	450990	432860	1957015	1997618	503561	496504	(479.12073, 6187.506)(480.0847, 1044.1423)(498.69272, 13061.154)(499.10687, 44448.594)(479.09845, 4961.379)(480.09308, 1043.1571)(481.09, 584.175)(536.64594, 5207.227)(513.04144, 2817.9648)(514.0431, 72.06)(515.0854, 21562.662)(516.0884, 3172.5554)(497.15778, 28949.469)(498.0702, 6873.5386)
Isorhamnetin 7-O-rhamnoside	Flavonoids	Flavonols	331449	324464	259716	245237	226875	90529	404988	313810	498061	74424	524946	524653	278495	272819	397796	403658	202140	208109	701804	693308	760992	798399	146969	138000	489460	472444	1046366	1079845	754585	240662	579940	307003	373229	378564	383428	380179	(479.4448, 5586.2407)(480.97876, 1287.1057)(461.3903, 2717.463)(465.47568, 14034.212)(466.11102, 4966.498)(479.6307, 5771.1353)(481.72736, 2131.92)(483.14206, 1233.54)(461.87393, 8542.485)(462.11703, 1564.6715)(523.08167, 260.03665)(499.14053, 4475.205)(504.71085, 2677.478)(484.70926, 2073.223)(484.5323, 2667.3071)(488.0899, 2589.2)
Myricetin 3-O-glucoside	Flavonoids	Flavonols	1	1	201507	1	281182	294957	212360	212482	1	1	179411	182310	241862	233781	252826	251407	164960	1	1329950	1281658	1734549	1842382	2077239	2100733	522142	520200	1675830	114028	1658833	1635466	119108	120714	126660	123113	1638306	1621055	(480.08362, 3480.8035)(463.08313, 19111.312)(464.08646, 3245.9158)(465.09082, 427.245)(463.382, 169968.12)(464.38492, 38835.72)(465.38794, 7863.75)(466.0951, 919.4092)(501.05673, 4806.36)(485.36316, 6134.6064)(488.0812, 4822.8916)
Quercetin 3-O-glucuronide	Flavonoids	Flavonols	880570	1	285237	283284	361444	361086	203366	198237	1	1	604355	602610	1	1	1	1	1	1	212477	218924	421227	423181	342445	335681	292563	277222	420467	423483	492703	480613	437752	417714	512802	521718	396707	403717	(501.0607, 4971.4727)(502.06607, 1349.9927)(503.06122, 1247.706)(465.0693, 1896.2266)(479.08292, 23202.066)(480.0843, 4698.657)(481.08707, 2401.5173)(487.99304, 1644.1891)(487.07788, 18314.49)(488.08063, 3879.44)
5,3',4'-Trihydroxy-3-methoxy-6:7-methylenedioxyflavone 4'-O-glucuronide	Flavonoids	Flavonols	149579	276204	658915	628926	738359	723786	400708	386931	594900	559635	458811	469678	282933	130538	136430	131149	669103	646032	1	1	1	1	167347	170360	384197	376147	363764	347447	419664	405597	134558	130223	241509	240416	95148	1	(521.1835, 14916.413)(522.14545, 3759.8652)(523.0883, 2454.8035)(504.06586, 679.31744)(523.085, 2641.93)(504.32297, 25339.81)(505.32193, 7563.6216)(559.0423, 4296.5923)(543.04877, 3831.032)(545.03577, 1852.934)(527.08466, 1303.6294)
5,4'-Dihydroxy-3,3'-dimethoxy-6:7-methylenedioxyflavone 4'-O-glucuronide	Flavonoids	Flavonols	327521	230572	276989	246806	178947	194385	849489	831691	642066	622088	877706	867990	1096181	1182166	1358034	1392784	1085085	1064421	1744964	1736357	2853494	2894959	2414194	2417344	1588765	1627826	1797433	1849958	1407851	1406349	659321	647147	1631022	1638861	1289220	979851	(534.7792, 37588.45)(536.1087, 13254.826)(537.11163, 2938.4119)(538.1137, 270.99)(516.08813, 3222.8655)(538.5965, 25743.312)(537.87573, 9033.009)(539.31726, 26310.84)(539.61975, 11695.583)(541.12506, 2959.2449)(518.3876, 2262.1282)(574.7946, 5700.6943)(574.0795, 3030.96)(555.05005, 1020.0806)(557.76324, 4618.7217)(558.0917, 2861.5186)(544.0967, 810.235)
Jaceidin 4'-O-glucuronide	Flavonoids	Flavonols	751339	676959	292288	263760	1354198	242713	308114	309483	284896	282489	220562	227064	434820	206512	305759	235863	678983	688826	505155	497657	828622	864718	1405802	1413943	462432	464058	358233	357350	455457	433579	318171	316672	310610	1	296831	295584	(537.7317, 24667.914)(538.7341, 4764.2676)(539.9261, 1169.6506)(518.11945, 5918.5366)(538.1869, 36064.656)(538.5312, 9569.466)(539.7353, 2732.566)(543.1236, 335.5)(519.1164, 3580.6133)(575.27936, 4493.4)(576.0786, 213.32)(559.21045, 1993.2324)(544.09186, 1379.95)
Quercetin 3-O-glucosyl-xyloside	Flavonoids	Flavonols	184296	201709	385292	371685	397896	392505	232979	236565	348009	333377	268219	270758	145301	179718	187047	187147	353749	324992	167673	173586	167380	168370	241885	228177	242914	230494	246160	230639	262028	247849	1	1	172114	157867	1	1	(579.9436, 9180.922)(580.14404, 4389.5864)(581.12885, 2362.1245)(580.4972, 5619.147)(580.1209, 4281.42)(621.13184, 2966.2493)(622.13165, 860.9327)
Quercetin 3-O-xylosyl-glucuronide	Flavonoids	Flavonols	77874	85568	213741	199312	234233	241657	1	1	1	1	81433	1	1	1	1	1	100154	100020	1	1	1	1	1	1	1	1	1	1	78672	80769	1	1	1	1	81314	75765	(611.135, 8590.868)(612.13745, 2051.4976)(594.121, 1803.1741)(611.13995, 6213.8594)(612.14246, 1104.3992)(653.50275, 1400.9368)(655.0923, 423.92)(631.06085, 3469.8782)(632.0615, 858.32)(637.1093, 1605.1974)(615.2597, 6618.72)(616.0964, 1820.6228)(617.08167, 827.28)
Quercetin 3-O-rutinoside	Flavonoids	Flavonols	6666376	8455508	7073422	150369	105643	1	7952218	8058150	6750718	6907335	7699059	7953117	7518554	7035115	8221050	8237619	1	1	1	2909741	2952492	98921	178485	160610	1	1	1	1	7789674	7709407	7442147	7646813	8372054	1	8032109	7940717	(612.31384, 39332.707)(612.9698, 16579.604)(614.17224, 6694.8687)(615.1553, 1860.4088)(594.822, 1117.76)(595.1659, 1836.68)(612.0519, 47139.363)(613.309, 12213.415)(614.4385, 5946.155)(616.15704, 584.24005)(651.1087, 12417.01)(652.11084, 2784.2324)(653.1077, 1862.7649)(637.12573, 1047.9532)(633.80585, 6043.901)(634.9402, 1501.068)(615.4298, 847.0382)
Myricetin 3-O-rutinoside	Flavonoids	Flavonols	3308273	3892893	123163	117747	98535	104360	3725797	3714109	3250267	3662262	3536866	3703633	3604470	3462509	3807839	4128973	3836547	3459671	1	1	1	1	1	1	3601684	3882763	3556019	3750890	3586894	3554659	3446575	3841665	4195870	3889738	3743426	3618588	(613.5196, 16971.96)(614.5137, 5619.5356)(615.15784, 1943.8698)(666.1338, 4673.48)(648.1046, 531.58496)(633.14136, 6153.37)(634.142, 3342.0474)(635.14014, 2157.9075)
Isorhamnetin 3-O-glucoside 7-O-rhamnoside	Flavonoids	Flavonols	793407	796575	178633	416618	423880	799448	1	789259	697175	351366	1	1	295355	910636	119715	136137	472583	478688	515640	465399	477722	289686	400216	311972	133426	694355	125078	130663	649564	650139	787966	770454	757492	142557	774395	776560	(628.9771, 6147.405)(630.1983, 2317.788)(607.42236, 5638.085)(609.55273, 7183.186)(628.9418, 9303.49)(630.1971, 3120.3464)(631.20294, 1063.0449)(611.62085, 10825.66)(613.0006, 5314.2627)(613.18475, 3744.5056)(663.1295, 629.36774)(647.64014, 4486.9297)(647.1415, 5024.815)(647.29156, 1984.4773)(629.5355, 673.207)
Kaempferol 3-O-(6''-acetyl-galactoside) 7-O-rhamnoside	Flavonoids	Flavonols	383905	1	425352	267691	328343	1	1	112014	1	1	168513	177079	155377	1	170823	1	240545	236013	94957	103380	113532	101908	108979	108263	185112	198035	85145	157578	130064	121791	270488	134225	227949	254463	311934	277111	(637.92035, 1820.9648)(638.59143, 2554.607)(639.1955, 7050.6064)(640.198, 188.01)(619.8404, 6328.767)(620.1753, 1067.942)(621.1846, 454.72)(637.79297, 3902.498)(639.1961, 2636.63)(619.1829, 8663.489)(620.18567, 1568.137)(661.12415, 6918.8555)(662.1285, 1972.2113)(663.124, 318.52502)(660.16614, 8641.418)(661.1698, 1461.3591)(663.1587, 2812.635)(644.91235, 3174.6353)(646.1505, 1147.5076)(647.14935,…
Quercetin 3-O-(6''-acetyl-galactoside) 7-O-rhamnoside	Flavonoids	Flavonols	1	1	114317	104574	135357	133718	133871	131740	239583	230829	162246	163561	235125	253451	1	1	73183	527465	1	1	1	1	1	1	111640	119465	112900	108059	146171	150733	72790	1	214097	216469	83950	83831	(656.1635, 804.0438)(636.25665, 2260.9224)(635.2632, 9829.662)(636.1812, 3739.0828)(637.1861, 1269.5)(691.122, 2155.315)(674.42096, 1444.858)(675.1215, 958.182)(677.161, 1169.9249)(657.81305, 2144.955)
Spinacetin 3-O-glucosyl-(1-6)-glucoside	Flavonoids	Flavonols	1	1	1	1	1	1	1	1	1	1	1	1	1	1	1	1	1	1	1	1	1	1	1	1	1	1	1	1	1	1	1	1	1	1	1	1	(695.18176, 1170.597)(696.17267, 2169.664)(656.16425, 1021.96375)(675.89246, 998.5078)(676.1797, 362.41)(709.12524, 249.715)(676.0542, 1104.5162)(677.1634, 1332.6136)
Kaempferol 3-O-glucosyl-rhamnosyl-glucoside	Flavonoids	Flavonols	6536420	6033716	126272	126146	181065	170032	132610	128946	190332	185980	116695	123908	135376	134407	86767	84375	202510	191942	5993608	5765428	6218064	6743647	6618186	6281036	5150127	5277921	5872223	5649562	5310645	5256220	5366973	5402434	5431509	5373666	5743680	5558302	(739.1895, 8593.147)(740.1929, 2842.6948)(758.2179, 157028.3)(759.2187, 113223.3)(760.21716, 91747.81)(761.2164, 42884.887)(762.21625, 19945.9)(779.1486, 13214.354)(780.1496, 8945.924)(781.1518, 7793.678)(782.1518, 3440.3228)(783.1513, 1385.34)(785.2293, 895.5544)(763.20404, 7244.805)(764.1901, 3666.8547)(765.18066, 2743.4155)
Kaempferol 3-O-rhamnosyl-rhamnosyl-glucoside	Flavonoids	Flavonols	926579	777054	638375	608580	629672	608571	202012	204254	146112	133678	559587	556220	214517	566854	550459	539596	552629	563737	80606	817272	204193	216791	101664	165539	149402	153936	367076	390239	417287	417957	163465	165454	280844	315918	205453	396215	(742.2376, 254.8)(744.2254, 2473.82)(745.2106, 2234.72)(723.0133, 3310.698)(725.2085, 3632.3398)(744.47876, 17224.197)(745.07227, 11764.669)(745.9553, 3987.6687)(746.2244, 681.1875)(724.2067, 7634.4326)(725.2095, 4382.5337)(727.2125, 2242.545)(764.08, 6967.977)(765.0701, 4995.941)(766.06726, 1900.0493)(766.16614, 951.11)(763.5909, 7684.2695)(764.60815, 1945.9297)(750.0564, 5539.1772)(750.2268, 28…
Quercetin 3-O-xylosyl-rutinoside	Flavonoids	Flavonols	97665	110515	96714	219843	111613	216550	309110	304262	223466	205974	101928	104255	167918	166299	101845	108273	137566	105709	162668	180263	85142	171558	243284	234991	1	228332	235594	236166	194488	205134	307862	166826	141973	150504	335623	330017	(743.3325, 3722.1501)(745.2214, 12315.62)(746.2234, 556.07)(724.2676, 7270.7812)(725.26935, 3612.0708)(745.0499, 3650.6355)(745.46436, 3013.7742)(746.2217, 781.85)(749.22205, 12475.88)(726.2007, 4100.758)(731.2271, 281.85)(781.1469, 15300.372)(782.1467, 6895.7246)(783.1452, 3063.1934)(784.1495, 380.8)(766.9854, 4711.615)(766.6638, 1764.9199)(765.4774, 5412.243)(766.1746, 1996.7551)(751.24994, 541…
Quercetin 3-O-glucosyl-rhamnosyl-galactoside	Flavonoids	Flavonols	1	1	1	1	1	1	1	1	1	1	1	1	1	1	1	1	1	1	1	1	474956	475019	113668	117761	645008	624657	523654	523187	473753	464606	106630	113403	312134	329231	300254	287614	(758.2169, 18212.174)(759.2176, 13424.037)(760.21625, 11023.215)(761.2162, 4781.727)(794.1647, 17202.701)(795.16766, 6693.7163)(795.1969, 2089.5493)
Kaempferol 3-O-glucosyl-rhamnosyl-galactoside	Flavonoids	Flavonols	6536420	6033716	1	1	1	1	1	1	1	1	1	1	1	1	1	1	1	1	5993608	5765428	6218064	6743647	6618186	6281036	5150127	5277921	5872223	5649562	5310645	5256220	5366973	5402434	5431509	5373666	5743680	5558302	(758.2179, 157028.3)(759.2187, 113223.3)(760.21716, 91747.81)(761.2164, 42884.887)(762.21625, 19945.9)(779.1486, 13214.354)(780.1496, 8945.924)(781.1518, 7793.678)(782.1518, 3440.3228)(783.1513, 1385.34)(785.2293, 895.5544)(763.20404, 7244.805)(764.1901, 3666.8547)(765.18066, 2743.4155)
Spinacetin 3-O-glucosyl-(1-6)-[apiosyl(1-2)]-glucoside	Flavonoids	Flavonols	1	1	1	1	1	1	1	1	1	1	1	1	1	1	1	1	1	1	1	1	1	1	1	1	1	1	1	1	1	1	1	1	1	1	1	1	(785.22797, 2246.9316)(786.2343, 1811.92)(785.23456, 2585.1)(786.2419, 1773.9501)(842.20166, 9014.527)(844.5324, 3495.8252)(846.6868, 2931.8826)(847.1851, 4195.43)
Kaempferol 3-O-(2''-rhamnosyl-6''-acetyl-galactoside) 7-O-rhamnoside	Flavonoids	Flavonols	1	1	1	1	1	1	1	1	132579	123541	1	1	1	1	1	1	1	1	1	1	1	1	1	1	1	1	1	1	1	1	1	1	1	1	1	1	(785.7006, 2840.0222)(787.2345, 5440.631)(766.1739, 2363.873)(785.23456, 2585.1)(786.2419, 1773.9501)(811.1588, 1862.885)(795.17755, 12714.845)
Patuletin 3-O-glucosyl-(1-6)-[apiosyl(1-2)]-glucoside	Flavonoids	Flavonols	175524	173416	242999	242449	193848	195705	1	1	1	1	1	1	1	1	1	1	1	1	208355	202317	337352	338760	90170	93051	89702	156745	376768	374989	333101	325826	292812	89018	225706	237725	212552	205016	(791.46094, 7000.0654)(792.4631, 2478.604)(770.19147, 5045.19)(771.1979, 1426.22)(790.2348, 12817.82)(791.2374, 4956.35)(811.1554, 1749.1738)(794.2073, 20697.393)(795.17084, 8695.733)
Patuletin 3-O-(2''-feruloylglucosyl)(1-6)-[apiosyl(1-2)]-glucoside	Flavonoids	Flavonols	230145	211745	726630	701315	953021	937888	419572	379287	799545	785341	565585	591094	162406	163723	180678	180179	863568	855198	195536	188160	230098	247971	601026	604645	412815	402797	379215	362050	543068	494494	1	1	233071	237488	120481	110247	(965.2446, 2595.61)(966.2471, 1598.74)(965.2423, 16828.635)(966.2457, 8719.211)(967.25085, 3998.2874)(968.2594, 1514.4186)(1003.2058, 3671.4102)(1004.1935, 1911.553)(1005.2019, 388.62)(986.9686, 11500.936)(988.3521, 6574.9536)(989.2635, 3992.6023)(990.2187, 1155.3683)(987.2226, 17089.127)(988.22534, 9142.837)(989.2251, 7381.7627)(990.2239, 2781.3352)
Isolariciresinol	Lignans	Lignans	1	1	1	1	1	1	1	1	699747	693004	663322	640142	1	1	1	1	1	1	868102	825066	954024	964010	791147	801046	1	1	1	1	1	1	1	1	1	1	1	1	(343.152, 357.65125)(365.1347, 25154.48)(366.13797, 4353.816)
Episesamin	Lignans	Lignans	689046	720369	316646	321753	275362	277694	1153672	841957	244766	229867	810581	790211	590730	276554	239702	224995	254524	247003	285170	275692	267964	271296	293426	287434	5009313	1	2365271	1518756	32724008	1426789	273742	260296	3277803	870421	1082074	1000298	(356.58142, 31695.379)(357.40384, 15718.489)(357.1152, 10874.965)(337.93332, 7588.6284)(338.81042, 23315.098)(339.99445, 7618.1226)(340.3102, 3850.864)(358.24634, 7755.114)(359.9664, 2844.1267)(360.1309, 1552.37)(342.1108, 664.18)(395.11972, 212888.66)(396.0738, 39991.215)(397.072, 20041.912)(398.07492, 1790.749)(378.4233, 183466.97)(379.0669, 439.68)(378.34305, 7658.12)(380.15353, 1681.5127)(382…
Conidendrin	Lignans	Lignans	1049138	2198943	1393689	912720	1103570	972664	2178061	1528718	3011077	2045888	3750875	3968222	827491	2627373	3521038	3469699	1101340	958598	202630	206816	131379	139316	151582	1	29967972	28322130	26158408	27188686	30472156	30304936	16497850	16358166	21245766	21563444	23703974	23715036	(359.95105, 5472.0977)(360.59836, 1550.7493)(361.13974, 970.9275)(341.006, 26437.166)(360.22903, 5190.141)(361.04984, 1109.8374)(361.1347, 211.45)(343.1331, 16698.91)(344.13898, 3970.1445)(397.52417, 5424.836)(398.76917, 3267.0332)(399.1012, 536.65)(377.4751, 154007.62)(378.4063, 29210.018)(379.6756, 7466.066)(380.09454, 811.2975)(380.99402, 45001.344)(382.05432, 16368.393)(382.72232, 5728.611)(3…
Pinoresinol	Lignans	Lignans	6027729	5927340	5055552	33971384	35750548	247438	5808984	5731746	4836286	4909890	4748459	4753345	5398618	5540482	3999221	4070556	4416256	4492315	4419729	1222805	1397025	1431232	1105174	5176973	5001224	8932349	5456092	5706908	31807586	31944456	4820995	4723248	4803298	4918605	4983641	4902381	(360.88358, 2654.7144)(362.00754, 667.13715)(342.73477, 19881.297)(343.9413, 8722.705)(344.9236, 5253.619)(345.14417, 5243.195)(360.53857, 4655.6055)(361.1569, 2926.98)(343.30927, 11213.8125)(344.36014, 5532.841)(345.16898, 4455.985)(346.14816, 41527.113)(400.2807, 5819.083)(400.72388, 1441.5011)(402.79037, 2073.6868)(403.1153, 1487.43)(379.15198, 123878.36)(380.1625, 26978.582)(381.17578, 5288.5…
Lariciresinol	Lignans	Lignans	2586898	2461333	2212182	2073236	523463	2129453	2246091	2246677	699747	693004	663322	640142	2169776	2297456	388134	390185	1728981	1778995	868102	825066	954024	964010	791147	801046	1913276	1570173	1918378	2125730	752912	1921394	1904076	1866423	2021746	1972348	1982271	444741	(361.00354, 3074.2478)(361.1562, 3041.1401)(343.02545, 1513.9126)(344.1456, 3263.86)(345.1449, 1812.43)(347.1637, 19806.18)(361.15784, 3026.604)(345.8259, 11741.102)(348.16586, 2718.0496)(401.19034, 472.784)(402.29465, 898.58)(403.13644, 1355.545)(381.10254, 16653.77)(382.1036, 2504.061)(383.09283, 115.92)(383.82047, 4473.2544)(385.15207, 1943.5349)(366.41348, 21001.893)(366.9169, 4084.1624)(369.…
Secoisolariciresinol	Lignans	Lignans	1	560790	428472	557840	405284	477157	554678	237467	951467	449676	251804	230328	485442	522964	174651	199317	971314	983005	690657	702110	617751	709600	822013	820701	837969	1239679	903364	318549	299307	700442	183077	201332	190673	679060	333512	344842	(364.83792, 1037.24)(346.0269, 45117.383)(346.88538, 12467.53)(347.90396, 1058.1993)(363.18274, 6646.005)(346.2684, 20907.23)(347.2825, 15448.29)(349.17828, 2655.75)(401.7339, 1273.1399)(403.64, 1264.125)(385.08115, 2967.926)(386.74432, 2206.1096)(388.12888, 711.04004)(387.83066, 699.86993)(368.6894, 19333.57)(370.02155, 5045.314)(370.42856, 11397.459)(371.1685, 2665.3474)
Episesaminol	Lignans	Lignans	869844	843039	666126	1147760	1599040	731798	925848	888829	767145	763309	989818	985676	895209	1527840	677550	640718	775956	796280	262443	250904	541271	556588	277806	270816	658778	1001073	796617	824305	785611	971846	940263	921045	1205737	1209604	1084315	1053091	(373.11624, 3790.4177)(355.9428, 109887.79)(355.96384, 107722.016)(356.96646, 20917.35)(357.1064, 14748.1)(374.64642, 2330.9746)(354.38983, 224112.56)(356.25018, 75845.06)(357.10983, 18641.98)(358.1069, 3378.889)(394.0375, 33801.867)(395.3035, 11426.469)(396.30185, 5712.099)(397.07407, 159.608)(398.1055, 8118.5776)(376.84543, 15531.755)(378.87427, 2336.178)(378.9929, 201201.11)(379.93457, 91084.6…
Sesamolin	Lignans	Lignans	869844	843039	666126	1147760	1599040	731798	925848	888829	767145	763309	989818	985676	895209	1527840	677550	640718	775956	796280	262443	250904	541271	556588	277806	270816	658778	1	796617	824305	1	971846	940263	921045	1205737	1209604	1084315	1053091	(373.29822, 4084.61)(356.0436, 108197.875)(356.1089, 63368.74)(357.11124, 12642.14)(374.62286, 2307.5767)(354.42752, 230631.4)(356.25018, 75845.06)(357.10983, 18641.98)(358.1069, 3378.889)(394.051, 33320.676)(395.35907, 11857.883)(396.3573, 5953.246)(397.07407, 159.608)(398.10587, 8206.753)(376.90952, 15769.052)(378.91476, 2374.6833)(378.98694, 206466.72)(379.92477, 95258.27)(380.0988, 56250.504)
Arctigenin	Lignans	Lignans	4092998	3865222	263274	272465	2209112	3860306	3775890	3152498	3496737	3512856	3215241	3306491	3488447	3800616	2865297	2899620	4545115	3858524	1003280	928433	6758216	5264179	7187642	7393351	5907306	6680090	4867415	5464109	3937348	3899088	3338017	3549015	3829286	3919780	3067393	3198992	(373.30048, 2348.508)(374.87494, 1385.3899)(356.42667, 9597.036)(357.3677, 10647.47)(359.01074, 10689.878)(359.16385, 13758.545)(374.05017, 2589.4026)(374.50406, 732.4589)(356.49966, 10488.144)(358.56253, 7082.29)(359.23312, 14120.331)(360.16202, 449.06332)(413.48538, 19114.793)(412.81833, 7598.059)(413.78806, 3801.23)(414.459, 344.51498)(393.7211, 39845.527)(394.11563, 8846.291)(395.1186, 1422.1…
7-Oxomatairesinol	Lignans	Lignans	1	10477167	363001	356057	469834	12983682	362112	12560270	234036	230237	591720	610944	7978411	1	288320	303183	1	13332863	22185428	22364296	36541704	37023776	23730556	23372164	9032820	639648	1029066	1134373	27677442	16362751	11719051	11806932	4171293	4219232	9468703	9563323	(373.91708, 3212.871)(375.9651, 4071.385)(375.1349, 1081.93)(355.5935, 122629.43)(356.61163, 54431.758)(357.11243, 14273.031)(373.7375, 22538.896)(375.2011, 9158.166)(376.39447, 5662.207)(377.1444, 10034.77)(378.1492, 1766.46)(358.4238, 12295.343)(359.84756, 2712.2747)(360.1284, 2537.39)(411.4015, 18051.277)(412.09003, 4435.8306)(413.0933, 1120.685)(395.18738, 42152.85)(397.47247, 19777.865)(397.…
Isohydroxymatairesinol	Lignans	Lignans	2418810	2440657	43919784	43168832	2276583	2428265	2737474	2683414	2251617	41344284	38333420	13033623	2481750	2526666	38703320	39190728	43166316	42988944	62033380	62594796	63763980	63439992	74096328	73929704	43077880	4583210	2388147	43730424	4342773	40487016	48063648	46121424	47096468	46919272	48495360	2327133	(374.34055, 326949.47)(375.4289, 74039.47)(376.3184, 16323.017)(377.14755, 619.32996)(359.08337, 10525.9795)(360.1512, 1663.434)(361.0493, 728.4841)(361.1369, 232.61)(375.1425, 21490.37)(376.1508, 19569.19)(358.14264, 5139.5786)(361.81128, 614.79)(361.1525, 1306.56)(398.0805, 204.43)(398.546, 1051.9486)(401.1446, 145.19)(402.132, 693.99)(379.6802, 828521.4)(380.82718, 182671.17)(381.28955, 41577.…
7-Hydroxysecoisolariciresinol	Lignans	Lignans	654482	412766	546897	530818	1052102	963420	1067639	1102535	1370006	1356110	785230	764090	836364	795933	787793	774214	111860	103331	881597	764963	907035	933111	1181448	1358521	872104	2208266	1617483	1225225	1602293	1127362	1049641	822483	1444421	820843	823831	810783	(375.08908, 13603.415)(375.78018, 1506.1488)(358.1183, 1532.9261)(359.7066, 1047.495)(375.90164, 8347.933)(376.93063, 1628.4797)(379.23822, 11561.075)(380.24097, 1304.29)(359.7357, 4291.322)(359.2126, 4360.3477)(413.8569, 10282.319)(414.7105, 2397.7341)(419.1785, 10005.34)(399.21527, 4320.28)(400.04218, 11127.379)(401.0643, 71665.6)(401.17764, 161512.03)(400.37915, 15256.001)(400.1994, 13893.117)…
Todolactol A	Lignans	Lignans	2285761	2227824	2723633	2667525	2287514	2327615	1486076	2159298	2465683	2452667	1878234	2122351	1908508	1900567	2231268	2235066	2220109	2248709	2301541	2301798	2337685	2342895	2163730	2116706	1584213	1501440	1651263	1647262	2409584	2298451	1676481	1646516	1457402	1	1930392	1927532	(379.15463, 6055.6484)(380.159, 1378.8384)(381.1623, 207.85)(360.1977, 924.27423)(362.14465, 1312.537)(380.6628, 720.5175)(382.1735, 1161.8517)(360.14517, 2229.0466)(362.1475, 1291.7567)(418.62662, 411.55402)(399.1417, 31724.518)(400.14413, 5959.522)(401.14093, 729.8043)(402.1368, 75.04)(383.14215, 2217.7812)(384.18994, 441.34042)(386.0084, 609.7487)(386.1337, 418.06)
Medioresinol	Lignans	Lignans	2224144	2181609	3910519	3775044	4230985	4178068	4434647	4425531	5917941	1020938	679881	635296	5579729	5667172	6029097	6082895	10533891	10286470	2029450	2037874	2182804	2192010	2091704	2112099	4444828	4423722	4032967	4034551	4700553	4431462	3685985	3561356	5518333	5388952	4790688	4827805	(388.53113, 8900.088)(390.86823, 3121.0515)(373.49985, 38925.93)(374.60266, 33885.844)(373.13925, 38767.773)(374.14215, 4541.875)(375.15686, 3549.2651)(389.15646, 10461.123)(390.16882, 3083.3423)(373.65402, 1483.2975)(429.76544, 12141.756)(430.92868, 4405.0547)(432.95834, 57502.008)(433.12048, 105560.79)(409.9426, 9732.365)(410.11966, 793.2675)(411.73492, 267103.28)(412.40292, 84136.555)(395.8861…
Dimethylmatairesinol	Lignans	Lignans	6528382	39662700	32105772	30617844	36974472	36045308	32631244	30033940	590743	584517	35875480	35826284	791177	32746656	959665	891758	29133448	29192048	471618	454838	1417795	1253560	374585	338579	3949163	3800309	1031632	1031985	25144376	24866040	4626810	4629909	26956828	27022060	4298873	4297856	(390.51907, 8127.7163)(390.6844, 5316.185)(391.1899, 1482.54)(371.48764, 13850.37)(372.93817, 28838.154)(373.17825, 37283.695)(390.53906, 5424.7524)(392.0365, 5817.768)(371.744, 19824.197)(373.2158, 12163.1875)(373.583, 28848.3)(374.18527, 16021.586)(425.70447, 84756.05)(426.86975, 18608.234)(429.14786, 3494.7349)(431.1381, 280.33)(408.40744, 6943.6265)(410.9305, 5397.1895)(411.7566, 2868.4172)(4…
1-Acetoxypinoresinol	Lignans	Lignans	1023875	1000289	363235	2730857	362444	365758	2557632	1510603	789657	2650776	1	1109601	618944	602957	1	309653	1	484513	2323701	2308523	2450240	2457267	2473410	2445780	905736	2255448	2120354	2073785	2692885	1326178	1130177	1098016	1124553	1130753	688888	1	(399.14307, 29125.398)(400.1456, 5740.69)(401.14215, 661.3496)(402.1399, 63.47)(455.11334, 18214.695)(456.11603, 4193.352)(457.1149, 2428.0962)(458.1144, 470.52)(441.11304, 200.27501)(441.79282, 2494.1475)(443.04443, 300.6817)(425.1436, 473.12283)
Syringaresinol	Lignans	Lignans	6550143	315154	1958163	287547	264649	6215885	6174189	5965888	6680226	6766001	3489417	3462093	1157208	4314604	1222753	1194457	2341002	5787050	899305	850699	856007	917925	954401	856643	708871	692275	2964273	3045525	849255	848691	5956461	5453416	6421413	6337521	8346823	824331	(419.258, 6376.0884)(419.17188, 5322.965)(402.1994, 25516.424)(402.37357, 8156.5806)(403.1537, 1634.0599)(420.0748, 16276.532)(421.18192, 3426.5027)(422.19043, 388.354)(401.91708, 17409.36)(403.44418, 4195.4536)(404.7668, 4234.5503)(459.73633, 9350.118)(460.00916, 2357.245)(461.1384, 891.7825)(440.52396, 15937.423)(442.17953, 4780.479)(443.18756, 6091.02)(444.1335, 156.52)(442.67065, 13764.729)(4…
Lariciresinol-sesquilignan	Lignans	Lignans	117430	127636	487265	490294	145388	416854	467316	438176	509197	514904	427476	162840	556800	573688	569729	546060	290584	317911	201651	189137	268596	274655	1094235	1089516	839749	816630	216027	236834	214878	190964	115627	114634	213983	207632	221001	1	(558.6568, 8464.882)(561.13745, 4882.421)(538.8255, 5937.8135)(539.9904, 2242.5269)(540.2175, 1117.4199)(560.3481, 7212.432)(562.25165, 2360.725)(563.25446, 1140.1533)(540.2395, 2538.3977)(541.22253, 3391.175)(542.2297, 1174.0801)(543.24133, 683.675)(595.20636, 28795.53)(596.2094, 8470.545)(597.21155, 1108.444)(577.73645, 6359.366)(578.5421, 853.8525)(580.1827, 404.56168)(582.856, 1452.6372)(584.…
Secoisolariciresinol-sesquilignan	Lignans	Lignans	1	250836	522512	506752	554892	578555	4255622	4161076	359851	304526	1	1739618	3827338	1	1	204584	1	372344	191035	177162	171183	166076	342536	335619	357959	342542	124799	1919164	1	1596965	1576244	1540221	2963307	1553559	1	1593889	(559.4996, 2520.6377)(562.254, 1647.4072)(563.2582, 459.18002)(541.57855, 4852.6997)(542.9751, 1577.4653)(543.23456, 196.92)(561.2484, 39570.79)(562.2514, 9398.971)(563.25354, 2118.7595)(564.25415, 333.6925)(545.9032, 1672.1545)(547.2629, 2799.07)(598.6748, 4908.139)(598.68115, 633.4373)(579.78674, 3285.719)(580.1944, 1024.72)(581.1829, 165.72)(582.7311, 796.11)(564.89276, 18573.748)(564.2147, 12…
4-Vinylguaiacol	Other polyphenols	Alkylmethoxyphenols	482576	531702	3463884	3424594	3446077	3537595	2341916	2275641	2940165	3523867	2268073	2866846	847992	3058330	3256607	3234251	3276051	3210683	1467159	348615	1689846	1830210	3138965	1555547	937712	559233	623228	3427367	588253	614486	704692	729895	2729224	807001	951755	759508	(153.91058, 253.40582)(132.91252, 9795.495)(134.2285, 762.1692)(135.06595, 123.835)(153.67183, 1753.4235)(153.07465, 111.35)(135.08806, 56322.605)(136.21, 4351.859)(190.3793, 1874.266)(191.5668, 703.91724)(193.79189, 160.255)(171.6746, 7225.2017)(173.97722, 3451.5835)(175.02463, 4381.179)(176.5252, 12540.89)(175.33089, 3764.0894)(177.10916, 5030.367)(178.0755, 155.4)(157.11171, 4470.767)(159.0551…
4-Ethylguaiacol	Other polyphenols	Alkylmethoxyphenols	413109	462232	368302	1	259002	428042	338827	405890	128902	284684	236782	652320	124966	155943	115381	141464	267226	139268	1283822	1295511	903464	1190306	1134187	1	653868	1	213909	464803	525453	398771	491907	924337	1	268642	171993	169680	(155.28017, 1576.7017)(157.09772, 770.9689)(137.31921, 19089.191)(155.79951, 779.91003)(137.74852, 7571.622)(139.08978, 1122.8184)(192.27211, 12113.58)(195.23265, 1416.1737)(195.0498, 1290.255)(173.86903, 1853.2273)(175.42584, 3496.5571)(176.25119, 1096.0187)(177.53946, 1423.8676)(179.05962, 4492.527)(179.76819, 3287.1094)(180.0866, 2544.27)(160.88335, 4127.6147)(161.50166, 215.52571)
4-Vinylsyringol	Other polyphenols	Alkylmethoxyphenols	897836	473670	991192	1304162	1699137	1698388	804023	792279	1308863	1313293	1512159	1540598	431604	448502	641999	628540	1389596	1427463	2732303	2688139	1861179	1909516	1267485	554524	5495724	5451324	2344792	2332188	2058074	2076690	526925	514929	1319326	1274128	1420005	1434128	(242.22153, 10745.008)(244.10323, 3415.7334)(224.47615, 25319.879)(226.09187, 10158.252)(227.09578, 769.105)(243.10097, 7336.858)(244.1047, 4638.7217)(225.08998, 27330.842)(226.0946, 5377.992)(227.10052, 1283.0968)(281.05795, 1325.8857)(267.0585, 318.03)(265.31076, 38325.3)(266.08627, 6710.02)(267.09607, 732.8285)(247.6879, 3928.644)(252.09087, 3245.2173)
4-Ethylphenol	Other polyphenols	Alkylphenols	660466	3090547	1385426	3626822	2776030	1196699	1027514	441288	928417	547030	521563	997624	835400	887008	1073656	539983	457844	673183	1940167	384984	584373	2293154	793368	792582	782307	2632415	809492	839326	693404	635247	412126	744887	1019920	1118904	1	1083665	(122.444855, 13565.193)(124.075226, 248.36499)(104.78004, 5304.4155)(123.54365, 3996.2737)(124.0766, 326.42126)(105.06974, 5544.6147)(106.06401, 210.82625)(162.19879, 106589.67)(164.04141, 31009.654)(165.21127, 4539.5728)(145.02733, 3863.318)(148.86923, 3116.6885)(150.07458, 1179.9708)(129.18164, 2153.3533)(132.0663, 369.3)
4-Vinylphenol	Other polyphenols	Alkylphenols	8183107	7844894	9691278	9525044	15783226	15662071	9474302	14515139	16122115	16214789	7855082	5625697	6966768	7169368	7369267	7372838	13093030	13282533	9246526	9215977	10106780	9918580	11226439	11270110	8632076	8655353	7198347	7380845	9532931	9344795	5335149	5296351	9768011	9888724	9949677	9885368	(124.31062, 9298.509)(124.167786, 6373.561)(125.0694, 4899.95)(121.27887, 42810.29)(122.0595, 508.48)(103.053986, 206910.06)(104.057724, 18169.607)(159.75633, 1672.9412)(163.0282, 1123.615)(144.6253, 5488.668)(147.02202, 13781.9375)(144.52077, 8586.36)(146.26811, 6688.486)(129.21281, 43222.973)(130.05074, 60483.17)
4-Methylcatechol	Other polyphenols	Alkylphenols	2015055	1991211	1586829	1553996	1950715	1	1895675	1843066	1905567	1861908	2519197	2480141	1563807	1572110	2218587	2258233	2170998	2200144	7262858	6318281	5586447	1702299	4024906	1680545	7023751	7121273	6682318	6685726	7494482	7488627	5564433	5542773	6757257	6731413	7257521	7258978	(126.763245, 2175.3062)(107.04366, 48379.562)(108.206955, 1426.0295)(111.05338, 6207.5923)(127.64502, 7018.284)(128.83026, 3780.5361)(110.07842, 6406.8843)(111.05993, 759.08435)(164.26936, 3012.544)(168.35384, 4924.6353)(169.02635, 3605.9998)(145.00833, 1084.9366)(147.13196, 114795.2)(148.0478, 11699.538)(149.04683, 437.792)(132.03964, 1211.5283)(134.0459, 841.885)
5-Pentadecylresorcinol	Other polyphenols	Alkylphenols	685994	409810	386295	356913	342182	340798	269426	283008	287772	263418	245740	227285	300692	304110	313047	282463	297253	280551	453535	479076	457874	1151296	6078976	6013607	290225	277886	312435	310220	251491	188961	271367	284037	250941	282064	232960	225021	(322.26968, 2798.293)(323.52686, 2706.7363)(324.68686, 2589.9983)(325.29108, 715.685)(306.2799, 450.49)(322.58353, 52033.85)(323.58643, 11246.619)(324.27927, 1455.669)(307.48022, 1146.9221)(360.80353, 13564.542)(361.13647, 4480.497)(364.08386, 8013.2754)(365.25095, 5259.8315)(342.09277, 11085.012)(342.96475, 970.87085)(343.29968, 932.75464)(344.3994, 7545.4785)(345.87427, 7858.7256)(329.37402, 16…
5-Heptadecylresorcinol	Other polyphenols	Alkylphenols	2453067	2561211	3604595	2801126	2927479	2829338	2586645	2345528	3122386	1689326	3388080	668831	1981839	2100453	3230035	3188980	2748561	2678994	3212390	3084966	3934572	4064182	3046968	3177493	2424337	2442516	3373195	3381149	4549094	2849348	2659941	2939994	3530907	3689973	3117400	3845412	(351.14804, 4787.8247)(352.88644, 11347.539)(353.3226, 14498.74)(351.19016, 8665.804)(353.5707, 8921.5)(354.33148, 26104.379)(336.30936, 3545.048)(389.22476, 14198.196)(390.26788, 2599.5398)(369.92346, 2555.8215)(371.44595, 7201.298)(375.30453, 1389.7734)(355.4944, 118748.92)(354.65103, 60398.12)(355.27722, 11357.108)
5-Nonadecylresorcinol	Other polyphenols	Alkylphenols	555337	545527	1	1	300310	1932255	1	1233207	1	1	1	1	1	1	1	1	1	1	935570	913418	858605	866078	1080325	1094044	1	1	1	1	277793	342758	1	289366	294692	1	1	1815408	(359.86954, 21587.336)(360.9729, 3885.1765)(362.32828, 3684.5212)(378.3359, 6053.975)(379.3391, 1392.1)(417.2962, 61730.125)(418.29922, 14977.947)(419.2977, 5255.8643)(400.21988, 3605.4539)(400.28906, 2270.44)(381.57693, 38271.734)(382.32007, 4955.6885)(383.3243, 918.23)
5-Nonadecenylresorcinol	Other polyphenols	Alkylphenols	1	1112256	210282	1	985156	958356	265438	251536	281647	286382	271583	265708	769354	277956	680643	688600	222450	225725	11717931	154902	13116292	267292	280455	11911498	1	1	1	684558	953182	941208	252078	248995	497806	505382	228745	219555	(376.48196, 22775.023)(377.3183, 2235.8801)(359.1785, 3639.9092)(360.31543, 533.77954)(359.31396, 10473.385)(360.31705, 1963.65)(415.43457, 218417.52)(416.4372, 63904.83)(417.51184, 12870.324)(416.27695, 1802.8125)(396.14307, 13873.647)(397.26923, 3777.807)(397.31226, 12609.913)(398.31647, 2626.92)(380.95056, 15580.759)(382.1449, 2823.055)(383.3026, 398.57)
5-Heneicosenylresorcinol	Other polyphenols	Alkylphenols	645832	738032	313176	382060	339942	339834	416760	501957	194702	195279	287996	270825	260593	270160	290228	289501	262893	260832	180491	185796	158898	158086	152728	157003	394634	378092	272072	227905	216791	213245	390172	395563	479615	509952	423868	439562	(402.35223, 16212.356)(403.35504, 3389.0435)(441.43246, 9815.084)(442.3145, 777.0079)(425.91772, 10086.439)(424.30716, 2448.5374)(425.69244, 991.52527)(412.34143, 18484.404)(413.34433, 4006.1794)
5-Heneicosylresorcinol	Other polyphenols	Alkylphenols	1246088	1072461	171411	163885	249704	229766	420533	392882	157835	163800	197797	181659	314728	313216	125853	135946	138089	149200	1	1	1	1	998718	1024286	183707	175022	270840	277965	260342	261130	167560	170726	97777	91984	538763	527013	(404.6416, 6207.522)(390.35944, 1550.095)(391.3622, 190.31)(443.3298, 9096.794)(444.3339, 1979.5751)(427.62726, 1529.4012)(429.31516, 526.55914)(430.3161, 238.045)(427.4543, 6355.2324)
5-Tricosenylresorcinol	Other polyphenols	Alkylphenols	1607431	2239131	107589	2806373	116222	3018436	202489	193413	1788599	1774598	2364151	2384807	1532124	1512652	1297348	1241620	1797171	1760851	1411308	1458354	1554198	1636951	1815295	1830852	135897	1866271	1852513	1817942	2059223	1982482	1713261	1697050	1251315	1309531	1333316	1339168	(430.3824, 9383.08)(431.38568, 1485.512)(456.99707, 134855.56)(457.33826, 150543.56)(435.35645, 83286.14)(436.35962, 19987.268)(437.36224, 2234.1873)
5-Pentacosenylresorcinol	Other polyphenols	Alkylphenols	863858	860423	373207	372372	829922	467907	367570	375473	537108	511352	649226	650406	340969	345660	302475	298890	357919	363667	765888	761976	772336	781759	412800	402159	627478	616951	599591	590487	501099	721573	362829	365299	275945	275290	788940	803184	(440.40543, 38539.137)(441.40826, 10827.099)(442.41153, 595.10114)(461.9256, 13154.02)(462.92883, 3012.03)(498.23465, 21380.148)(498.87888, 1591.5599)(482.8464, 121676.61)(484.28918, 45211.473)(485.28876, 4401.227)(485.37683, 1864.54)(481.73654, 7937.537)(482.7399, 1169.0468)(465.39478, 3879.0083)(469.4211, 4758.63)
5-Pentacosylresorcinol	Other polyphenols	Alkylphenols	2335069	2579294	1688730	1652805	2672868	2581677	1730159	1692904	1698294	1717686	2325555	2356564	1760442	1801640	1559247	1540908	1777082	1759553	2218012	2178353	2196819	2263343	1996570	2013698	2215409	2201132	1797717	1793075	2523904	2541564	1830876	1836000	1230546	1217240	2530317	2504730	(446.42242, 550.9)(500.39078, 55396.01)(501.39362, 16867.322)(502.3965, 1503.5974)(483.77094, 5431.1934)(484.5186, 860.46576)
5-Tricosylresorcinol	Other polyphenols	Alkylphenols	202371	224719	175730	173919	227885	215882	181018	171039	187662	184190	222448	232155	174031	176752	161304	158228	177772	178246	227339	209177	193218	1	193913	189860	211450	208318	206801	195083	229263	229048	188895	188014	141139	147568	5879106	5747012	(475.00864, 22419.705)(475.81955, 1229.7734)(453.96225, 20548.426)(457.68127, 24479.654)(455.3428, 10687.805)
Bisdemethoxycurcumin	Other polyphenols	Curcuminoids	679936	652424	377735	343240	359726	376982	731846	1	468212	980868	466756	477578	611432	462621	408879	267721	370522	459408	236735	1238753	1156154	1197109	1663042	1	549934	557083	948946	1025854	504772	487425	536308	497662	196845	214383	205949	184067	(310.51346, 341.31802)(312.11346, 975.34)(290.09067, 25718.572)(291.09323, 3368.085)(310.65265, 7364.9634)(313.12503, 14286.04)(313.96313, 7486.4897)(314.1313, 3777.54)(295.20642, 31863.012)(295.65985, 11334.528)(295.11362, 9418.36)(348.23578, 17725.932)(349.2893, 4853.723)(351.6335, 1748.7739)(352.57706, 3111.8738)(353.07837, 6649.1704)(332.31696, 3179.7463)(334.8432, 4464.2944)(334.58817, 2157.…
Demethoxycurcumin	Other polyphenols	Curcuminoids	290285	320291	1066491	987165	797681	829269	361998	335131	607204	616607	1769116	1793649	809276	810376	2249734	2193120	857775	862456	406547	402127	22632384	10951642	10659088	1	30566626	29080476	24666764	24698152	27869548	27859098	14900332	14762890	19628200	19921928	22196572	22108072	(342.6132, 25917.93)(320.10373, 245.50667)(343.13373, 31677.734)(344.137, 5089.3833)(324.11957, 3485.3975)(377.08215, 223893.5)(378.0851, 44897.105)(379.0907, 12092.165)(380.09436, 1230.7319)(360.78766, 1080.5519)(365.13614, 3175.3455)(366.0247, 1333.1445)(366.1161, 653.35)(343.09607, 14718.725)(344.095, 229.715)
Curcumin	Other polyphenols	Curcuminoids	1	960282	171208	150846	359886	366703	209167	206807	172743	164499	309261	645480	148086	313556	324345	322760	196465	194340	787772	778439	770688	777241	441667	480424	834107	834773	660511	752744	2959025	2240487	701239	697191	792708	746276	677004	648026	(369.44296, 16987.217)(371.42847, 4515.553)(373.1375, 246.25)(351.26407, 14493.68)(352.12024, 2800.1392)(353.3807, 6888.4624)(371.4428, 14113.219)(371.92383, 6980.7065)(372.9719, 25887.4)(373.7853, 141076.58)(374.14453, 94824.5)(352.0516, 1989.9901)(353.92374, 978.118)(355.1242, 113.88)(408.69464, 1670.0123)(410.84302, 10307.025)(412.0974, 3527.58)(389.0834, 2780.085)(393.41602, 15604.166)(394.67…
1,4-Naphtoquinone	Other polyphenols	Naphtoquinones	204584	840975	635874	822167	309425	1	404978	392407	130299	263402	1	1	636512	160228	258530	406614	106487	351175	153980	196130	1	166215	152341	305875	234444	245357	213052	1	525879	337791	304643	1145606	698172	696317	713612	647225	(160.25908, 914.35175)(162.0452, 407.57)(141.5806, 3855.4055)(143.0353, 5724.84)(162.30579, 5070.252)(144.94118, 19960.451)(145.62074, 6485.0312)(197.799, 5595.077)(198.87794, 1409.7429)(200.39114, 1089.3004)(203.00766, 770.86755)(179.61017, 9003.247)(180.61742, 3634.7854)(180.99057, 4012.1675)(183.78679, 14289.944)(185.11816, 27788.281)(185.79552, 6309.309)(185.5394, 14864.545)(164.93596, 3660.2…
Juglone	Other polyphenols	Naphtoquinones	133752	100314	158593	119344	159009	187432	399544	256588	216967	241770	206854	234103	394174	357448	299222	361460	327611	364772	277772	166995	447957	438406	216247	222193	217558	242498	243572	324862	271345	227796	396794	467269	398727	364078	375585	491568	(174.98407, 5381.53)(176.2035, 1306.2003)(177.1191, 2914.3633)(158.1481, 2216.4321)(159.0263, 5291.612)(176.70956, 5231.254)(176.038, 1454.0126)(160.67839, 1186.8027)(162.0434, 1154.11)(215.28317, 1315.5929)(195.37091, 9262.69)(196.3833, 1664.5621)(198.61148, 1307.4435)(200.40276, 508.03)(182.93332, 4756.376)(183.82683, 9699.621)(184.0286, 10302.686)
Catechol	Other polyphenols	Other polyphenols	925426	771810	502560	310430	65659	381947	97347	1	217013	660543	675096	564455	552997	544430	196256	437531	574841	442173	141716	125153	78938	191701	170858	180946	114255	96514	505299	140933	1	170951	429900	210172	397923	301660	372295	126347	(113.07057, 1092.0074)(111.06027, 3079.764)(114.0537, 3699.88)(153.74545, 3593.1372)(154.0024, 34618.625)(135.9939, 215.43834)(136.38077, 1825.8638)(137.03398, 644.56836)(117.844025, 6764.736)(119.0289, 10253.579)
Pyrogallol	Other polyphenols	Other polyphenols	5932840	5390202	5368788	5251816	2159580	4834353	3533077	4998144	2012803	2057761	4794442	5000909	3203226	4962219	2289969	4884073	3205557	5029465	650162	603138	1538001	1616749	780721	771876	4377625	1793152	5456707	1837461	1831731	1944623	4522376	1826469	1929320	1939754	2099380	4820096	(127.03513, 3007.7593)(113.03487, 52476.727)(127.038704, 59105.344)(128.04076, 2551.391)(109.02868, 9968.683)(146.98015, 10885.205)(150.04185, 93025.734)(150.02527, 10559.803)(151.02905, 292.88998)(136.02531, 627.0467)
3,4-Dihydroxyphenylglycol	Other polyphenols	Other polyphenols	706975	711925	1207811	1213159	1450259	1428606	1094596	1083300	1522050	1504773	956408	950463	839344	828951	1012650	981241	1126142	1120225	137013	805496	812484	844689	1027535	167297	814674	813312	453650	461530	603929	600602	582143	585325	833700	840077	728413	714659	(170.13666, 25931.287)(171.11066, 2929.2463)(172.66554, 13640.881)(174.07054, 6285.6733)(153.04814, 13326.678)(154.04884, 1202.0734)(173.0664, 24023.742)(174.07047, 6627.883)(153.05795, 10145.935)(213.59398, 2749.2056)(193.01505, 1129.725)(194.71507, 1646.21)(195.05249, 379.66)(178.74356, 2491.0217)(176.03783, 707.8614)
Coumestrol	Other polyphenols	Other polyphenols	3744943	3745650	3123839	3032037	3301537	3322276	3638480	3587191	3651389	3488818	3805206	164701	249802	233984	214365	240058	174179	155093	3969430	3935424	4071868	4061198	3790328	3779518	4355413	4349301	5150934	5299530	102415	120051	6911685	6868968	202897	6345510	6260261	219320	(272.87915, 2083.7742)(273.042, 2739.61)(251.02441, 961.7479)(270.55048, 1568.0276)(251.18158, 4145.0)(252.043, 414.46)(306.9965, 71891.27)(307.99966, 9139.058)(289.08948, 4757.9893)(291.31793, 3920.5466)(293.9995, 439.11)(292.08517, 72183.37)(292.0228, 22137.432)(274.68326, 18231.943)(276.33453, 15574.473)(277.21576, 45336.32)(278.03357, 10033.729)
Arbutin	Other polyphenols	Other polyphenols	537377	430780	1575262	666295	661325	655281	2388873	2358180	1720827	1776210	772391	925552	551069	830554	886443	1752029	1135601	725802	1	576046	852067	1322805	500608	577829	1787720	2596662	2612796	2438968	4014268	3875857	1184100	2913186	1040643	1012225	1417765	575308	(274.03247, 583.5665)(277.01056, 2782.318)(277.1009, 2796.69)(255.65416, 25640.596)(256.53076, 4167.9434)(258.37863, 1450.3928)(259.0888, 659.88)(275.68307, 15588.154)(276.44406, 6703.9136)(276.35864, 1874.0188)(257.05756, 55190.195)(258.0547, 9370.376)(257.95917, 353.04666)(312.97363, 7714.0576)(294.80518, 1421.7064)(297.60168, 17558.516)(299.24835, 5699.9966)(300.09335, 2808.5674)(277.42352, 76…
Phlorin	Other polyphenols	Other polyphenols	273941	707279	264706	262480	271504	247300	693559	681768	409178	411337	524418	696898	582481	575777	346418	328048	381515	374243	227123	228680	280854	287614	1094215	1097099	136345	142161	604295	1402369	808895	780629	994728	989886	1089201	1084598	669397	663530	(290.17416, 4207.2305)(290.689, 1440.484)(272.93808, 5977.825)(273.86517, 1055.3058)(289.979, 31009.902)(291.0918, 2716.5613)(293.09955, 292440.84)(294.1024, 40553.555)(273.1523, 16939.455)(274.02988, 2166.453)(331.45398, 344.48477)(332.05356, 512.42584)(333.05408, 216.66)(311.11166, 765.86285)(313.0337, 150.59)(312.52274, 4239.723)(315.3416, 643.6137)(316.088, 225.59)(293.27557, 22936.531)(294.2…
Thymol	Other polyphenols	Phenolic terpenes	777589	744424	474696	523150	741813	490812	515128	495279	513824	500958	574667	848556	492422	742826	647382	662106	560623	499029	907974	889209	1027175	965759	1074875	1123205	1423835	1430169	1290268	1313707	1022078	1035891	1021121	1	433869	1105341	1058563	1107857	(151.11043, 1642.948)(151.11209, 1296.264)(133.10074, 51532.25)(134.10397, 4477.998)(189.07027, 3614.8208)(177.06908, 7821.803)
Carnosic acid	Other polyphenols	Phenolic terpenes	3677041	3671019	380395	341163	2424045	6257788	587306	1140578	575458	431813	529441	5233172	5717651	7291419	393123	1	373800	398919	6917457	6818636	8197064	3753229	14006522	14150841	1	11211588	10889504	11108549	9391165	8875261	507704	5814415	9332746	10588575	528365	8418859	(332.558, 35925.145)(334.20325, 23310.213)(335.2125, 18972.693)(336.21777, 2517.037)(315.1828, 352.89)(333.2024, 12945.352)(334.20673, 1774.6561)(335.19836, 967.01666)(315.60977, 296612.0)(316.62775, 65320.457)(317.1992, 11989.176)(318.21204, 395.54004)(373.50253, 11445.786)(372.16562, 3331.2576)(358.4086, 2210.7107)(357.26373, 4361.493)(356.18622, 186.25)(337.5479, 4168.004)(340.19186, 2324.877)
Rosmadial	Other polyphenols	Phenolic terpenes	1359037	1312587	950842	951302	2221393	2217745	1678209	1614746	3007448	2945084	2751080	2761496	2767939	3052437	3934210	3347840	5684372	1634837	1550625	1508472	776389	847226	883429	905785	4876487	5086780	2730983	2647064	9786766	949390	1820732	2390812	3163718	1808442	3051901	2963105	(346.71478, 39000.2)(347.16968, 12093.68)(347.17215, 1802.615)(328.1525, 20470.688)(329.66013, 3302.8564)(348.17258, 1630.9757)(349.1796, 183.25)(327.34665, 12628.78)(328.15933, 3534.3484)(329.16034, 916.8775)(384.89133, 2043.6484)(386.39368, 280.85934)(388.12952, 368.12)(365.20306, 3546.4531)(366.11395, 2081.815)(367.1219, 390.06)(368.38626, 10236.009)(369.5681, 3552.7454)(370.57782, 8110.567)(3…
Rosmanol	Other polyphenols	Phenolic terpenes	1	1	489266	484691	530541	606031	896202	536448	1	1	1	1	917472	881420	561942	550172	795834	843166	1261564	1233058	1	1205414	1993038	1854742	883077	901358	1	562134	886667	903049	685536	673771	788963	713608	557953	531313	(347.33493, 13334.846)(348.18494, 1748.1857)(349.2833, 10259.283)(350.1991, 4806.93)(329.16925, 20356.41)(330.1734, 3012.9646)(331.18356, 3835.425)(349.77206, 1743.025)(329.87286, 27532.771)(330.8759, 4534.5166)(331.18784, 198.20142)(387.41257, 2096.255)(388.32095, 2212.67)(389.1459, 684.43)(369.46146, 6049.147)(371.48337, 429784.25)(372.1299, 98297.89)(373.13138, 21150.732)(372.67484, 13475.829)…
Epirosmanol	Other polyphenols	Phenolic terpenes	814568	1230416	489266	484691	530541	606031	896202	536448	545996	539141	281038	588574	917472	881420	561942	550172	795834	843166	1261564	1233058	746715	1205414	1993038	1854742	883077	901358	766062	562134	886667	903049	685536	673771	788963	713608	557953	531313	(347.4243, 12535.876)(348.3277, 2897.7036)(349.34656, 9800.812)(350.1991, 4806.93)(329.35718, 18048.926)(330.3731, 3089.3167)(331.18353, 3968.5115)(349.19562, 2718.7832)(348.1859, 888.05)(330.17746, 26038.309)(330.77942, 4620.554)(331.18738, 197.44333)(387.19366, 2617.6318)(388.02914, 2100.6538)(388.7458, 631.75)(369.60257, 6407.5747)(371.57556, 405939.06)(372.1299, 98297.89)(373.13138, 21150.732…
Carnosol	Other polyphenols	Phenolic terpenes	1233589	1192238	715467	1390864	974378	1469960	1662103	1273806	1346443	1105627	1338387	1335087	766793	762748	477147	477143	1256077	1268148	2913012	1621116	1639840	1753404	2201181	1708373	1056616	2783586	1391748	1395969	800879	1316940	1848882	817660	948306	935525	1873304	1824914	(353.56323, 4181.2725)(354.1384, 1942.64)(354.77454, 2978.8809)(356.67755, 15194.101)(357.1827, 3353.5066)(358.1759, 1164.2)(313.17557, 79257.805)(314.1788, 14124.358)(315.1822, 1535.5126)(331.13342, 34040.22)(332.4981, 14579.363)(334.20258, 16457.936)(372.86313, 10172.458)(370.15533, 5153.1797)(332.19437, 32761.172)(334.20248, 11154.354)(339.17392, 3982.2979)(340.17343, 452.53802)
Psoralen	Other polyphenols	Furanocoumarins	220495	189649	716991	822481	880308	886662	849570	460984	762905	436595	618333	516122	538740	770450	220334	322160	614591	629046	950810	936776	808001	847552	928438	995733	1429741	673333	656079	428599	685485	307503	756239	821230	771273	414090	783715	815952	(186.40627, 3429.1738)(187.48259, 5246.3857)(190.63928, 8008.694)(191.0403, 2848.35)(168.2505, 6062.827)(169.56773, 703.99634)(188.45563, 2901.4038)(189.45325, 1325.9188)(191.58311, 4977.602)(192.05505, 2906.74)(171.4884, 3076.6196)(172.18443, 1324.37)(174.04504, 294.925)(225.59247, 23658.205)(230.00247, 670.315)(231.00015, 720.7225)(208.4207, 586.5869)(209.93938, 445.27142)(210.98761, 723.7766)(…
Bergapten	Other polyphenols	Furanocoumarins	2170480	2211471	1537247	1	668038	1575194	2843568	2836183	348366	2691454	2984310	2925246	3315332	3306297	3270969	1133460	1	3095998	451908	280891	1483852	334078	370900	372727	1132886	1	1185084	302915	287119	288741	2143481	2210330	3309250	1759751	3376453	3164930	(217.3782, 4865.8203)(219.26141, 660.5994)(220.05667, 1172.6025)(199.33197, 12040.824)(201.04068, 9814.985)(202.04475, 21896.412)(202.71533, 82239.72)(203.0503, 94140.04)(218.67451, 7907.0093)(219.05554, 2015.9451)(199.72455, 6486.0986)(201.9512, 28150.873)(202.17297, 9265.894)(203.11903, 68495.23)(204.05537, 4754.698)(259.5122, 502.58646)(260.51053, 226.015)(261.0072, 365.62)(238.20326, 38475.59…
Isopimpinellin	Other polyphenols	Furanocoumarins	236074	168289	145446	222402	144523	155114	213548	292067	190531	201366	367356	247828	229441	235128	449005	211451	245330	280969	92617	1	1	1	1	1	580835	558218	527657	496744	615600	611598	498301	553807	526923	272642	257740	481642	(248.81044, 7117.67)(231.04973, 5829.5967)(233.06108, 4571.63)(249.56248, 6507.4917)(232.35384, 6843.764)(234.06445, 508.54626)(285.70596, 4506.9673)(286.85144, 779.7266)(291.0169, 34901.61)(268.20816, 1794.2965)(269.77005, 1033.1703)(273.0065, 1132.54)(270.84717, 524.278)(252.34026, 1372.6733)
4-Hydroxybenzaldehyde	Other polyphenols	Hydroxybenzaldehydes	2859246	5622155	268273	269184	205040	4416618	266655	251087	288251	294069	190309	389827	640518	550310	712515	776200	423746	568919	159970	86076	176600	128484	148816	161111	3417282	4108386	344698	310202	8073377	3745044	395855	495252	584176	607243	620662	441671	(123.31158, 54255.727)(124.3738, 5332.708)(126.0445, 326.27)(105.8892, 837.0172)(125.55253, 5259.4487)(124.0401, 1821.49)(125.0394, 1687.15)(108.020096, 3841.5522)(164.41824, 1808.6077)(167.01175, 2475.202)(146.90154, 12881.038)(146.99376, 16461.89)(147.03268, 1909.8556)(129.02158, 188542.48)(130.026, 19654.637)
p-Anisaldehyde	Other polyphenols	Hydroxybenzaldehydes	15319106	12906529	10943869	112652	9833728	9872617	798998	5797763	678401	754212	624568	394840	1	8745862	572810	527751	198763	308342	621052	603904	4913224	3597704	3645597	3356746	2729198	1048548	5061415	6439239	10155640	1097546	4525102	330190	2897623	7958142	1069654	902829	(138.7621, 40214.902)(139.84428, 5918.7783)(141.0677, 619.38)(121.90468, 84484.516)(120.55064, 25082.01)(123.05452, 125809.46)(139.70471, 5412.085)(141.46964, 386.738)(119.048775, 24797.643)(120.05148, 1191.3767)(175.04805, 53610.49)(176.01932, 4435.376)(177.03058, 252.418)(159.59099, 4264.9873)(161.04106, 2583.5334)(161.19897, 2563.4456)(161.0116, 3323.48)(160.94492, 1412.684)(163.0532, 111593.6…
Protocatechuic aldehyde	Other polyphenols	Hydroxybenzaldehydes	1678615	1362397	725966	758476	554748	1132958	1868943	1285513	1565755	957575	778041	261689	359031	291944	454844	1	1319318	1415092	4650685	1535855	3988010	6857053	7169387	7079639	381351	1273921	3386577	3371689	2006031	866604	1579254	813018	716156	1207776	957327	572141	(138.94843, 15814.178)(140.29382, 2626.796)(141.08179, 5081.513)(142.0416, 488.48)(121.02342, 4370.7827)(122.027824, 660.4854)(142.6851, 10323.378)(143.49315, 6247.581)(123.52069, 5254.0264)(124.438805, 6800.17)(178.94681, 5267.5884)(182.0335, 2290.6921)(181.66452, 1760.8722)(159.46475, 6158.0156)(159.99756, 426.84778)(162.49727, 1284.4716)(166.03363, 1949.6101)(144.85966, 6287.758)(146.69826, 15…
Vanillin	Other polyphenols	Hydroxybenzaldehydes	229139	245171	149551	131172	146640	140929	188464	176070	155623	117982	112034	134975	146150	141130	103400	226794	133380	130596	1584137	1630645	2615709	2692339	1676310	1655101	4867613	4862902	3720203	3721740	4349622	4288322	2088068	189064	2987420	2969902	177887	3292994	(153.05138, 9260.912)(154.0489, 1573.53)(139.04993, 20970.713)(153.3343, 11351.338)(136.67757, 71129.32)(137.1953, 7923.6924)(140.05406, 612.31335)(196.19098, 2939.5947)(177.0064, 1041.8667)(178.16447, 5723.245)(176.03658, 1077.2633)(160.07008, 2283.9067)(161.53845, 539.78)
Gallic aldehyde	Other polyphenols	Hydroxybenzaldehydes	293269	195594	204309	663895	1188188	167134	1011988	1010030	1598453	1586429	1684270	1701421	1382006	1393452	1367054	1319530	1407858	240566	634547	653157	360102	321786	70893	340844	2305389	2227262	1597388	94340	1187153	195886	973927	223283	1042893	1052836	1082489	1045062	(157.2264, 4863.372)(158.28743, 518.96497)(137.01912, 2098.48)(155.49245, 11071.735)(156.36894, 2093.1367)(137.52551, 11068.177)(138.85628, 3617.574)(140.02864, 2495.1519)(195.70265, 4563.2666)(198.77914, 1485.602)(199.00072, 1108.5967)(180.13943, 3059.7815)(180.98999, 1910.6849)(178.8039, 3159.534)(182.0318, 3403.9402)(161.53604, 993.91046)(162.51645, 783.305)
2,3-Dihydroxy-1-guaiacylpropanone	Other polyphenols	Hydroxybenzoketones	558892	3891326	570844	3813564	4272815	4258622	514095	504060	449998	439306	624164	606133	4196864	604597	434847	3395396	661992	645928	549818	754160	632141	634414	2906144	638218	594530	570891	389098	2349253	390037	366549	2567213	2578608	1020696	496315	2185172	2181119	(213.3051, 4204.6216)(215.53644, 3152.6057)(216.46161, 4206.801)(217.07602, 12702.359)(194.38982, 6186.374)(197.66951, 5871.3203)(196.0505, 1039.11)(213.07753, 22000.723)(214.08185, 7797.208)(215.07455, 1580.63)(197.03049, 5299.305)(200.08228, 1286.9929)(254.4983, 776.0154)(234.21657, 1208.4692)(237.2312, 1361.744)(238.03304, 1703.83)(238.5314, 854.845)(237.7911, 2612.9854)(239.81618, 853.09753)(…
Sinapaldehyde	Other polyphenols	Hydroxycinnamaldehydes	796115	272710	297818	1032729	578646	783787	1579417	803001	951841	857144	1062528	2065925	780996	662257	311234	310845	879944	772853	2777063	2799750	2793127	978381	3086225	3023216	2496594	2616068	1924111	1948190	1516283	1533887	1083727	1006636	1243608	1197730	2175690	2152174	(209.32088, 49972.324)(210.53719, 3220.1414)(213.08647, 1642.4766)(191.63222, 866.83374)(194.07304, 108.42334)(209.50633, 12189.985)(210.20256, 2337.9517)(211.0964, 207.825)(192.67334, 2745.263)(196.08537, 654.57)(247.03778, 18001.102)(248.0393, 996.263)(230.47934, 5269.5293)(230.68713, 156.78667)(233.0267, 223.9)(232.33629, 13598.538)(233.84889, 1364.2003)(234.16219, 1532.7935)(216.47281, 489.81…
Coumarin	Other polyphenols	Hydroxycoumarins	2893431	2889963	2838562	606222	2975902	777351	697648	1019811	1349388	3648023	605984	722315	4785158	4718910	4781128	707226	4719431	4629807	5758513	5781400	6591872	6580247	6271104	6308186	411371	246144	3994114	321875	415295	3580725	5529920	5445052	4804851	4817709	4620461	500542	(147.08086, 16301.19)(148.0461, 17011.44)(128.1126, 97124.734)(129.20505, 827.0362)(147.49753, 149296.98)(148.32233, 19102.986)(149.38222, 1291.8495)(132.6032, 2276.6973)(133.77803, 668.4607)(186.89207, 3508.1323)(189.00168, 1660.156)(190.01166, 2318.6748)(168.88808, 1263.0599)(170.99701, 934.865)(170.89682, 4654.6475)(172.1833, 1613.6129)(151.30196, 2377.4167)
Umbelliferone	Other polyphenols	Hydroxycoumarins	2405481	1091775	3529678	3354623	2666135	2725730	1628830	1287637	1254840	1439614	3748300	3681864	706148	598583	3611196	4047811	2877538	2951055	18607820	5860021	9645347	4773699	2909739	2953260	1434692	1366971	1347615	1453159	1445629	1215067	1244209	1252887	1163434	637056	1608951	1693787	(163.03825, 74448.695)(164.0409, 4033.9167)(144.7824, 6304.8853)(163.28929, 132895.75)(164.13911, 12620.187)(165.04843, 1908.2758)(145.31595, 2758.5317)(146.53409, 982.1575)(203.9944, 169.49)(186.99109, 978.43665)(188.32341, 2045.3301)(188.99051, 420.36)(188.97208, 1930.4027)(190.0373, 4921.4)(169.58955, 1860.0486)
Esculetin	Other polyphenols	Hydroxycoumarins	230320	672914	754126	1117239	67942	805551	744172	497830	318578	301877	694609	641118	704952	655068	739532	99845	621761	584770	1	1	1	1	282328	1	660451	676411	617599	665967	675001	612544	619379	605557	223248	641594	596612	219007	(181.74036, 3555.035)(182.0312, 1794.71)(160.24371, 1932.7007)(162.17369, 263.24)(182.36069, 3499.4668)(183.7974, 2004.9325)(163.02725, 1316.395)(166.03455, 2821.315)(220.58975, 289.68402)(202.84177, 1808.5536)(201.15184, 5158.7715)(183.07101, 4570.944)(185.01555, 653.6667)
Mellein	Other polyphenols	Hydroxycoumarins	1	269455	577890	249664	637890	781202	465198	886487	1	947498	1104455	513034	798837	738448	591990	1518942	490381	687018	706480	723556	3948690	780976	259393	337436	1034419	880549	1105334	1159573	512352	943557	465025	657611	413055	592794	656893	482987	(182.0679, 2087.68)(160.75845, 4729.3315)(182.22931, 52760.777)(183.08327, 6125.535)(184.08228, 1580.0582)(163.58977, 7803.92)(163.56763, 8980.242)(163.05873, 600.7633)(218.5481, 171011.97)(220.00461, 26166.68)(221.00224, 26498.697)(221.98705, 4917.229)(223.03, 284.65)(200.01996, 3833.9482)(201.01181, 3364.9019)(202.65094, 77201.195)(204.02724, 12898.382)(204.96649, 3158.5408)(205.0579, 296.7)(18…
Scopoletin	Other polyphenols	Hydroxycoumarins	545599	480786	814269	607994	295641	378228	222595	276916	117323	316086	344540	678912	873471	835204	301196	329573	330497	701456	729554	340840	653943	383893	990850	736965	566859	601437	579939	473081	506164	161373	356190	199603	595895	581998	1037489	1059261	(193.61429, 796.71075)(193.32298, 644.8257)(175.16035, 1422.1182)(176.2039, 732.035)(177.03596, 1335.4099)(194.25566, 1960.9745)(177.76112, 4677.024)(176.03781, 939.2)(232.56369, 15227.512)(234.00813, 400.216)(235.0132, 2663.545)(214.07071, 1839.3988)(217.74977, 12274.149)(219.04659, 1246.0614)(219.0456, 1291.44)(198.38533, 3270.4343)(199.09152, 1491.612)(201.03094, 355.58667)
Esculin	Other polyphenols	Hydroxycoumarins	313563	317676	308081	290386	269427	296720	180029	81903	1	214732	136017	138175	164073	269773	224324	234991	118677	118642	277662	352495	412764	450772	269315	516697	226438	220762	241126	322159	209407	264699	188762	185680	260404	298344	184439	287408	(343.44922, 2231.0117)(322.87402, 1179.6179)(344.02014, 1891.0222)(345.8111, 420.98856)(326.09116, 513.9817)(379.03732, 3356.683)(363.0395, 3503.7732)(364.4459, 1120.5757)(348.05215, 35847.465)(349.035, 9424.37)(349.84906, 2559.1846)(350.0727, 360.73)
Estragole	Other polyphenols	Hydroxyphenylpropenes	550409	540545	674754	597066	739503	830700	778956	628243	511818	813761	498370	642940	724991	764764	395419	679192	721581	410726	324313	286560	536150	562554	592788	594405	438864	439411	1600686	524512	470452	446245	427301	429656	855321	496001	474933	573863	(149.20006, 9805.627)(150.2641, 1246.2716)(131.08401, 2328.3008)(149.2663, 18306.088)(150.24329, 1346.4839)(131.15556, 10349.402)(132.08818, 376.94998)(188.37198, 2890.501)(189.23979, 759.42633)(192.05844, 618.445)(172.15892, 1066.4834)(174.2187, 1858.505)(175.0526, 3200.87)(173.08182, 19615.37)(175.13419, 62033.152)(156.80688, 5281.3687)(157.81953, 3935.982)(158.0824, 16347.74)
Anethole	Other polyphenols	Hydroxyphenylpropenes	1	1	1	1	1	1	1	1	1	1	498370	1	1	1	1	1	1	1	324313	286560	1	1	1	1	1	1	1	1	1	1	1	1	1	1	1	573863	(149.76086, 5755.693)(151.0937, 196.32)(149.40802, 20074.828)(150.3153, 1548.7793)(131.2289, 14033.17)(132.091, 480.56998)(189.05067, 2080.3225)(191.30533, 1321.0775)(192.05844, 618.445)(169.7936, 1407.0001)(173.043, 4416.12)(173.34016, 17597.4)(175.14412, 61787.57)(156.65866, 6813.14)(157.52591, 4328.2725)(158.0824, 16347.74)
2-Methoxy-5-prop-1-enylphenol	Other polyphenols	Hydroxyphenylpropenes	4375276	7302250	6553464	8960030	7707284	8339445	15655426	15173837	13245604	13316793	4177760	11045106	4912473	4009409	3787945	3813359	5117504	4170783	2326921	5785769	3218532	3560259	3826175	3548644	17627432	17463936	12135846	11519259	16579347	15588451	3361213	4364538	3864110	4641105	5113731	5031915	(166.06862, 971827.4)(167.13422, 147274.94)(168.13986, 12951.648)(169.09528, 1238.7716)(147.07579, 124444.84)(148.07661, 8521.92)(149.30144, 1020.0777)(151.0847, 682.64)(166.099, 180597.95)(147.78528, 46196.332)(148.07512, 4663.6646)(149.0794, 1432.99)(203.34741, 103409.984)(204.15054, 8466.275)(205.05557, 466.18848)(185.85811, 26979.43)(186.96214, 4059.5667)(187.03029, 3329.839)(188.25742, 25177…
Acetyl eugenol	Other polyphenols	Hydroxyphenylpropenes	345732	237296	510634	476083	127622	522303	399536	1	440295	453274	352256	347631	484188	500671	408370	351632	220619	213799	479158	446047	216571	175394	253678	262350	235822	211716	1	272837	331783	282867	368377	369624	381668	357208	1	385516	(209.1052, 2023.7491)(210.10753, 2472.635)(191.59204, 2836.9824)(208.7012, 4189.568)(210.26204, 1532.9585)(247.7737, 6536.6016)(230.81189, 9757.039)(232.05623, 1651.4325)(231.35649, 4264.0635)(212.74283, 7331.6743)(213.8707, 5229.1875)(214.61041, 700.5731)(216.08253, 530.3942)
[6]-Gingerol	Other polyphenols	Hydroxyphenylpropenes	518549	1	654627	502846	356548	231870	489813	491649	651906	683000	677039	473167	573964	897823	637285	1	487090	641042	1020757	997932	876627	1028716	832787	865662	1087093	1083758	900795	824925	1577024	1559777	661444	673198	822457	657835	1053331	1021231	(340.22095, 45662.312)(340.19614, 7977.9146)(341.20184, 638.3102)(321.18362, 813.19)(323.8145, 3394.8767)(324.22733, 2259.1184)(325.2188, 643.36)(306.17404, 9393.553)(307.1175, 1867.5587)
Tyrosol	Other polyphenols	Tyrosols	3919580	3682770	658827	659670	634572	642639	3379850	554660	607739	589411	3293414	562675	4256569	388943	4046155	4176191	652021	657928	469913	459118	471040	502340	1	465868	1	811747	662218	662498	863667	830684	618826	633722	613842	596471	673964	658374	(140.69812, 3537.8406)(143.08228, 4301.1685)(123.608765, 8566.903)(140.18767, 3052.8247)(142.16586, 2005.953)(143.08247, 2591.845)(121.08889, 26905.354)(122.0595, 682.81)(180.13177, 5566.7837)(182.0324, 184.83)(159.21516, 2760.3367)(161.94032, 13915.431)(163.4831, 10838.716)(163.05788, 611.39166)(145.00897, 23997.332)(146.20026, 33479.492)(146.19652, 3274.7593)(148.06158, 37961.86)
Hydroxytyrosol	Other polyphenols	Tyrosols	14597712	12726281	10943869	1240321	9833728	9745463	2406806	8896642	1372506	8496682	525168	8550764	994206	8725975	1325737	5819221	1189808	1048095	10147273	1	9619031	1	554359	9863156	1351205	9124313	9452101	9003560	1	1745221	1968557	8178392	7565093	5568965	479815	741701	(157.18327, 5974.337)(138.54594, 15947.244)(139.71318, 6054.868)(156.74742, 6919.0044)(157.95084, 6574.311)(158.71417, 7492.57)(159.7729, 474.51617)(160.08635, 137.45499)(139.6048, 4903.6196)(141.2716, 1203.0845)(142.07047, 541.8809)(197.09796, 2089.5674)(198.23189, 3271.376)(198.0361, 1487.31)(175.03307, 94399.98)(176.02168, 6451.429)(177.03003, 164.25)(181.26016, 3279.757)(180.86331, 1732.0238)…
p-HPEA-AC	Other polyphenols	Tyrosols	371352	6039921	2958406	2886571	1933795	1549946	2741941	1756867	2627282	2009239	639375	1999656	446132	2278862	1853439	4173538	3568871	2288420	1992497	257800	842172	1644635	1257088	1717632	2548703	3385878	2503792	2735550	6879411	7099153	1306594	1772050	814707	2190548	4348009	4117849	(181.82669, 68413.98)(182.84282, 19974.23)(183.75436, 2878.777)(184.29294, 915.0)(164.07243, 8943.439)(165.37582, 3061.0613)(167.0805, 289.03)(184.0952, 762.25995)(165.7567, 982033.7)(167.12651, 282991.88)(167.89081, 40947.816)(168.0931, 12793.94)(219.70784, 22513.729)(220.56445, 3267.606)(221.06177, 150.22667)(206.45967, 1677.1191)(206.70886, 2966.91)(207.0443, 1926.72)(208.08618, 1293.7123)(186…
p-HPEA-EDA	Other polyphenols	Tyrosols	1188676	1167471	1093271	1074304	489372	502911	730025	716703	550821	527002	597651	588631	637024	633254	500137	507756	557109	558142	169716	148864	168091	188296	210407	189936	815025	894800	1561420	1583926	1235491	1194890	1275500	1266800	1083361	1093917	1458504	1467310	(304.77002, 1229.5773)(288.67136, 1720.4062)(306.57422, 2722.5886)(308.1527, 457.59)(287.6511, 9153.79)(290.53864, 8284.615)(292.14722, 4805.6553)(346.15723, 20724.133)(348.14413, 3614.4487)(349.0939, 21383.885)(327.02628, 1708.6722)(331.0944, 1911.59)(330.9612, 21576.877)(331.96713, 3122.818)(332.13287, 59505.77)(311.11374, 1886.2051)(313.1251, 21385.896)(314.13077, 4389.73)
Hydroxytyrosol 4-O-glucoside	Other polyphenols	Tyrosols	4471705	1812927	6503017	6392812	5277218	1692230	1687707	5111012	1538887	1498455	1485003	4508361	1813209	4867658	1450344	1433239	1594115	1556577	2425268	2161905	2578146	2851236	2665883	2630726	2956218	2966308	2798908	2647354	2925180	2944122	2320992	2296784	2754915	2789952	3128068	3130444	(318.77628, 2150.708)(319.62933, 3355.4575)(321.12698, 5850.763)(301.32455, 1114.4015)(302.122, 336.57)(319.3182, 1588.1143)(321.1273, 11638.85)(322.131, 222.12)(301.11832, 7254.3535)(302.1204, 1074.1515)(357.9271, 8178.6655)(360.45764, 54642.117)(361.08755, 175220.7)(338.35492, 2826.3281)(340.07242, 684.0472)(339.25568, 63790.246)(340.1088, 11217.488)(341.11414, 1948.9333)(321.91782, 9555.812)(3…
3,4-DHPEA-EDA	Other polyphenols	Tyrosols	834358	2284896	702439	670592	904234	885460	922506	913375	466097	617117	1150152	1322935	480043	570841	1	236850	310189	275690	616402	1159880	165074	315590	412331	212544	1907460	2221270	1747622	1178199	703773	3337502	1095986	1443883	678918	1607716	1549260	1636467	(321.15402, 3555.9841)(322.13492, 2987.0476)(302.785, 3791.639)(303.62793, 1435.915)(322.46985, 5319.635)(322.13632, 2062.533)(304.17706, 1895.7521)(362.37756, 20041.234)(364.41956, 24154.51)(363.5142, 8827.492)(365.09705, 7104.6313)(345.4619, 2190.5237)(344.0853, 790.0567)(346.33624, 12603.7295)(347.3858, 4109.4775)(347.55832, 4939.111)(348.12994, 2195.6626)(326.1069, 4514.7026)(327.36707, 1362.…
p-HPEA-EA	Other polyphenols	Tyrosols	327242	281219	759607	763136	2271199	2295886	2967200	2969925	2953575	555131	3253951	3354944	549747	2596886	367073	302298	3125737	4622774	1107129	739386	717463	4363882	257468	257168	2857721	3472187	2912222	3027330	3533229	3434676	496857	414625	4024141	1115262	4172831	2482330	(363.5407, 4279.874)(364.14246, 1218.5881)(365.64764, 248.6925)(345.1296, 3621.7915)(346.43115, 1844.7328)(347.93182, 2283.608)(367.71445, 11725.434)(364.14423, 1747.0549)(365.1573, 227.9)(345.99496, 4933.6997)(347.1329, 11580.12)(348.1363, 1763.49)(404.4426, 517.02997)(383.8956, 26118.43)(384.08365, 7133.979)(385.08655, 1183.5972)(385.33044, 3787.924)(386.4243, 1620.1586)(389.93927, 2447.936)(36…
Oleuropein-aglycone	Other polyphenols	Tyrosols	494624	518777	136941	431951	187196	190259	162695	176293	242459	225898	306030	1	164769	168190	525011	1	256581	254782	395121	368129	661402	334675	314537	748566	832097	743254	558749	300001	778285	337031	418931	377884	760157	781755	769562	286784	(380.04407, 4821.289)(381.63904, 1981.5026)(383.15295, 1068.405)(360.4505, 4047.1084)(380.47586, 4404.156)(381.64655, 1750.0051)(361.4988, 6059.8765)(362.36816, 1023.67865)(364.1406, 2600.66)(417.43124, 490.79666)(399.0721, 690.31)(401.63077, 1857.7949)(403.82733, 1905.501)(384.30603, 10455.536)(385.36298, 1774.6819)(386.12164, 407.248)
Oleoside 11-methylester	Other polyphenols	Tyrosols	106346	126979	150694	174899	187215	228686	199295	197052	221932	201762	164678	169904	210340	204068	149597	167228	324058	311642	143039	144774	899082	118815	106152	1	1688764	2765953	214666	224633	1118842	1327949	203815	377937	383529	912646	1032555	1211980	(406.13205, 808.215)(387.40588, 3939.793)(389.41574, 9300.589)(390.1299, 10163.063)(390.62567, 10077.138)(391.12915, 7227.24)(409.15836, 2445.67)(388.00455, 8604.211)(389.629, 6431.34)(449.10428, 7195.9453)(425.1171, 12030.679)(426.08978, 2592.0386)(427.12332, 11437.7705)(428.12662, 1588.1768)(411.98227, 13042.956)(413.21765, 2387.6382)
Oleoside dimethylester	Other polyphenols	Tyrosols	1228471	1184525	1472412	739661	684093	1372906	804476	1219088	1324803	1295215	1257572	1247218	1167182	1159557	1266174	1248434	1631004	1632847	856105	836386	887510	913032	935745	934545	661378	655093	769427	811568	946039	946972	874914	876273	748711	769552	819705	811698	(421.61215, 2637.203)(422.65442, 4505.68)(403.65115, 1836.0363)(423.15717, 39708.117)(401.6546, 29023.088)(402.15646, 7233.8643)(403.15445, 1485.1453)(460.6633, 14238.161)(461.5482, 3211.0168)(463.12503, 1953.5055)(439.10135, 1963.0057)(444.34787, 51980.99)(445.82382, 53051.695)(445.8586, 35163.223)(445.1433, 412790.44)(446.14536, 110599.89)(425.65436, 3946.9539)(427.14566, 7691.74)
Ligstroside	Other polyphenols	Tyrosols	131742	140202	256506	274573	390659	397922	171193	147548	141701	137775	1	1	1	186963	116261	250066	455660	453131	134469	143748	206409	125790	173901	175393	1	854643	1	211974	1	1	199988	187721	1	360366	1	1	(524.36017, 2159.701)(525.6958, 1217.99)(507.17834, 3975.5132)(508.1798, 2219.407)(509.179, 848.71)(526.20483, 13473.164)(527.2094, 3836.9539)(528.21545, 2859.0098)(507.1853, 2645.114)(508.1826, 1410.54)(565.58307, 11134.1875)(566.3437, 5687.7188)(569.17175, 1674.8398)(545.5792, 2494.4744)(547.415, 4278.579)(548.191, 965.85004)(532.1611, 1942.65)
Demethyloleuropein	Other polyphenols	Tyrosols	127624	1	310155	1	186399	1	284036	258108	154997	158447	182144	184929	111271	107896	276932	267859	359090	324601	155688	154521	151343	163642	173528	178930	870698	841031	119052	111614	119327	136003	113131	120738	380455	385950	186425	193768	(527.40857, 8226.915)(528.1605, 1335.54)(510.3598, 4553.3467)(511.26318, 761.975)(510.3181, 5820.6436)(511.3107, 1080.0798)(569.0013, 1249.6869)(548.1849, 2570.8855)(548.1301, 556.61)(549.1588, 815.6875)(532.25916, 13687.091)(533.19586, 3374.2903)(534.34393, 931.64185)(537.15173, 771.895)
Oleuropein	Other polyphenols	Tyrosols	1	1	1460306	586044	1715965	240693	378849	233546	483918	155727	1	2043186	1293181	370893	467972	479545	1175966	566824	160072	196799	169208	188669	232551	217781	427723	519350	147255	276415	329464	320683	395722	379967	657859	428257	394783	402614	(542.38904, 9986.811)(543.087, 3642.644)(544.89984, 8368.118)(546.1577, 2940.1777)(546.2042, 4847.82)(524.17456, 3870.7686)(524.6693, 3285.775)(547.02716, 4391.788)(547.1957, 5934.89)(524.54553, 6873.951)(525.1816, 4716.077)(527.187, 514.04004)(581.31836, 1727.0227)(562.7453, 3113.564)(564.22095, 1979.9518)(567.00604, 3597.0654)(568.17456, 6149.9233)(569.1744, 2922.71)(546.28796, 14859.578)(547.1…
4-Hydroxybenzoic acid	Phenolic acids	Hydroxybenzoic acids	1678615	1362397	725966	758476	554748	1132958	1868943	1285513	1565755	957575	778041	261689	359031	291944	454844	1	1319318	1415092	1	1	3988010	6857053	7169387	7079639	381351	1273921	3386577	3371689	2006031	866604	1579254	813018	716156	1207776	957327	572141	(138.96048, 15925.394)(140.29836, 2668.5608)(141.08269, 5188.141)(142.0416, 488.48)(121.02339, 4442.789)(122.027824, 660.4854)(142.72086, 9971.608)(143.49315, 6247.581)(123.49802, 5303.931)(124.438805, 6800.17)(178.9452, 5190.9014)(182.10384, 2244.0107)(181.62256, 1743.1863)(159.4184, 6198.265)(159.99756, 426.84778)(162.5793, 1328.4816)(166.03363, 1949.6101)(144.85515, 6176.7935)(146.68837, 15654…
2-Hydroxybenzoic acid	Phenolic acids	Hydroxybenzoic acids	1	1	1	1	1	1	1	1285513	1	1	1	261689	359031	291944	454844	1	1	1	4650685	1535855	3988010	6857053	7169387	7079639	381351	1	3386577	3371689	1	1	1	1	716156	1	957327	572141	(139.0126, 16161.328)(140.26035, 3023.312)(141.09676, 4782.2485)(142.0416, 488.48)(121.02388, 3614.2341)(122.02796, 714.2985)(142.91908, 8345.311)(143.61978, 6254.1924)(123.317215, 5202.7974)(124.38488, 7482.138)(178.95111, 5376.044)(182.11432, 2313.456)(181.83226, 1638.2318)(159.32881, 6153.174)(159.99919, 506.97)(162.35655, 1308.3658)(166.03375, 2478.105)(144.95222, 6395.8403)(146.89511, 16659.…
3-Hydroxybenzoic acid	Phenolic acids	Hydroxybenzoic acids	1	1	1	1	1	1	1	1	1	1	1	261689	1	1	454844	1	1	1	1	1	1	1	1	1	1	1	1	1	1	1	1	1	1	1	1	1	(139.03378, 13415.398)(140.03421, 2389.2368)(141.03922, 3350.071)(121.02373, 4677.6953)(122.0277, 459.79)(143.79776, 4354.976)(144.0474, 6831.31)(123.435265, 6177.9443)(124.0389, 11546.434)(178.99417, 1442.6609)(183.00334, 1312.461)(158.98676, 7085.761)(159.99716, 341.34335)(163.02426, 399.83002)(144.91435, 4089.472)(146.82207, 17871.56)(147.0221, 14875.02)
2,4-Dihydroxybenzoic acid	Phenolic acids	Hydroxybenzoic acids	1	1	1	663895	1188188	1	1011988	1010030	1598453	1586429	1684270	1701421	1382006	1393452	1367054	1319530	1407858	1	634547	653157	1	1	1	1	2305389	2227262	1597388	1	1187153	1	973927	1	1042893	1052836	1082489	1045062	(156.63522, 7072.264)(159.0346, 313.08)(138.0234, 3247.19)(155.03334, 12933.751)(156.03564, 189.965)(137.09387, 9162.785)(138.0225, 544.49304)(193.99248, 7442.687)(179.99013, 2227.98)(178.3144, 4472.132)(182.03183, 3590.0706)(161.0104, 2784.32)
Protocatechuic acid	Phenolic acids	Hydroxybenzoic acids	293269	195594	204309	663895	1188188	1	1011988	1010030	1598453	1586429	1684270	1701421	1382006	1393452	1367054	1319530	1407858	1	634547	653157	360102	321786	1	1	2305389	2227262	1597388	1	1	1	973927	1	1042893	1052836	1082489	1045062	(157.39989, 4417.777)(159.0346, 313.08)(136.41658, 1663.018)(155.38382, 11459.729)(156.36894, 2093.1367)(137.37187, 10323.074)(138.59213, 2509.4604)(140.02899, 1681.2032)(195.25137, 5467.69)(198.85863, 1629.9587)(180.53479, 3721.746)(180.98999, 1910.6849)(178.65273, 3679.2563)(182.03177, 3386.492)(161.59517, 1053.2858)(162.3486, 895.9466)
Vanillic acid	Phenolic acids	Hydroxybenzoic acids	3270751	3553419	390029	2829103	2713435	437257	1077532	513373	224042	344538	944398	3759124	5072225	3860355	2693953	219396	2297949	772043	1298266	1170514	1627884	862214	944101	894422	1549777	992845	467304	1363775	1111110	1080562	925701	810194	4358436	4158795	1215515	824798	(169.62326, 17711.473)(171.40823, 5880.479)(172.68082, 3075.5938)(151.90205, 16725.219)(152.36969, 5371.7456)(153.45827, 10425.818)(154.70743, 13403.964)(155.0428, 21291.527)(169.16714, 29766.576)(170.55496, 4434.8203)(172.0609, 10730.44)(152.49483, 10821.352)(153.75977, 2358.2983)(211.7661, 2071.1165)(213.00941, 1315.3503)(189.4557, 1005.64453)(190.0116, 209.21)(192.23732, 2581.124)(193.69246, 2…
Gallic acid	Phenolic acids	Hydroxybenzoic acids	1031807	85794	767786	823263	716920	714081	1154233	995506	1102184	1068228	291941	1132367	785246	1140085	728118	1265396	731394	693472	796999	726559	810084	795598	764077	737332	1050092	104640	1239129	88460	91376	949459	182982	978841	865641	862527	251525	913500	(171.47339, 19858.281)(172.70569, 1269.1464)(173.7813, 4294.468)(175.036, 13966.83)(153.42506, 1192.9415)(154.7136, 2003.4691)(155.19441, 1386.6436)(171.25542, 28947.709)(172.14546, 1023.92914)(173.0208, 638.72)(154.30522, 2215.4358)(156.02295, 388.625)(209.89395, 1630.7925)(194.97632, 10516.069)(195.98235, 3508.5994)(196.98372, 603.652)(196.29659, 2806.1453)(198.02647, 1062.8892)(177.00665, 1050…
Syringic acid	Phenolic acids	Hydroxybenzoic acids	769377	745115	771788	731881	744558	740030	847464	878294	486760	447735	661137	646566	562219	521789	548922	531868	515008	511467	755861	753888	934155	920385	915375	893534	864250	872192	778045	828455	675021	670402	794260	774049	755029	742993	1	783265	(199.05573, 10218.422)(202.00465, 669.0557)(202.064, 2681.66)(181.38148, 5000.5254)(182.83739, 10774.695)(183.05069, 8087.1445)(200.96785, 7089.264)(182.1224, 12403.1)(183.1265, 9219.704)(185.00768, 17631.883)(185.0631, 20620.46)(239.89844, 1439.245)(240.017, 653.45)(221.002, 3810.71)(224.42244, 2571.4714)(225.69307, 505.62076)(226.05081, 121.545)(206.9893, 2038.3641)(205.0347, 1419.37)
Ellagic acid	Phenolic acids	Hydroxybenzoic acids	231838	290906	318402	319990	250519	266742	2013762	134498	148009	152476	171182	168860	93714	85737	94026	94201	101010	132484	261482	2279204	200417	241230	2157680	2150451	166384	136157	109839	80807	135979	145500	84375	89376	1961164	1962625	76166	1857637	(302.27856, 1489.9167)(303.45132, 562.0934)(287.1805, 2272.457)(289.00638, 646.26337)(304.72818, 1163.3376)(308.0207, 974.66)(285.38638, 3568.876)(286.83395, 779.1646)(343.31625, 687.1572)(344.90845, 702.1806)(345.4665, 735.405)(324.22897, 5737.7793)(325.19186, 767.2145)(324.96536, 1972.072)(329.04, 1180.0647)(309.25787, 7056.281)(310.49692, 2178.274)(311.49786, 1513.9233)(311.99704, 745.8567)
4-Hydroxybenzoic acid 4-O-glucoside	Phenolic acids	Hydroxybenzoic acids	275496	791978	961000	943428	1090371	1	230786	448590	568564	569740	782588	365659	1352612	1390960	1469477	1255254	1152899	1122410	294912	289700	164428	157736	221099	232299	1239532	181140	1	1473120	245150	1342476	1133660	1120930	1096715	606137	883044	790808	(303.2076, 3124.504)(304.84424, 3148.0327)(284.34335, 1678.6953)(286.5875, 843.725)(302.8885, 6234.8457)(303.10257, 3979.1848)(284.0852, 2356.5447)(284.9806, 355.32776)(340.23056, 7280.6304)(340.05847, 1143.88)(321.1238, 3766.9692)(324.89615, 1434.8835)(307.3315, 1499.2988)(310.0761, 798.21)
Protocatechuic acid 4-O-glucoside	Phenolic acids	Hydroxybenzoic acids	2068416	1969196	1936933	2162803	2602576	2640140	2089767	2069486	3011186	2976397	3772491	3833743	2398344	2428704	2527385	2532895	2951813	2973405	2710133	636275	109884	391538	106895	136535	6457341	5622571	4769812	1	3326791	3233498	3021163	1852935	3038076	3076417	3074881	3025720	(319.98993, 1237.4685)(321.09238, 850.2933)(301.44705, 7016.3037)(300.07596, 2075.1963)(319.65057, 644.07965)(320.24933, 1027.4762)(302.81522, 6797.754)(303.52884, 1981.1356)(304.08484, 522.26)(355.2019, 3284.809)(341.04514, 890.23114)(339.24353, 14802.168)(340.07477, 3224.63)(341.0681, 79.99)(321.4859, 2393.4858)(323.0573, 2457.63)(324.0569, 1124.03)
Galloyl glucose	Phenolic acids	Hydroxybenzoic acids	1050058	825720	777384	772776	776130	764092	784237	766455	1	642548	637677	612865	828852	772416	580667	706648	684848	668407	1	1414684	1445598	1438163	1043681	1449938	1	1021313	1249294	1131228	956122	998727	1051243	1075048	1149228	1084520	872661	823997	(332.96033, 10267.808)(333.45154, 2438.6685)(318.82538, 154.4475)(319.083, 116.11)(337.0886, 5681.48)(359.0442, 230.66)(355.0664, 26259.11)(356.071, 2425.537)(357.06152, 3002.3767)(337.39285, 7032.9136)(339.06006, 2635.7075)
5-O-Galloylquinic acid	Phenolic acids	Hydroxybenzoic acids	118635	95213	105573	95910	96041	95614	429714	407207	76459	74923	221321	221153	176813	87228	94075	282395	182919	203422	116657	101743	114645	110546	81469	85563	480405	452703	407731	428468	412311	440918	294757	291600	237012	264609	327234	314863	(349.0839, 2320.1152)(328.1528, 4178.252)(347.0917, 961.2734)(328.00964, 3694.0054)(386.0296, 359.71)(365.02902, 11706.3955)(366.03247, 3279.045)(367.02747, 1403.785)(367.06345, 3634.122)(349.0586, 3870.1265)
Gallic acid 3-O-gallate	Phenolic acids	Hydroxybenzoic acids	1	272865	241799	228478	205810	216966	253237	289847	268010	260009	251563	274663	228196	242027	221746	244958	185940	203260	223151	218643	182189	192145	1	1	388381	391001	326337	349925	321467	331432	295492	311176	240164	234986	286731	287849	(350.02707, 396.0996)(305.026, 6482.5493)(323.08212, 3724.7788)(325.0429, 506.19855)(364.72064, 6712.413)(365.10272, 6841.725)(366.0064, 198.20999)(323.31815, 6774.0933)(324.055, 254.13)(330.0173, 432.49542)
Ellagic acid arabinoside	Phenolic acids	Hydroxybenzoic acids	1	1	1	1	1	1	105126	91341	73336	77151	125311	132866	77322	71856	1	1	1	1	1	1	1	1	1	1	105867	103563	1	1	91933	96677	71449	1	1	1	1	1	(435.0561, 1751.4592)(437.0502, 895.5517)(418.03967, 2432.8042)(419.0358, 3318.3564)(435.05762, 1390.81)(420.72116, 1717.0668)(455.1526, 5085.0093)(439.0298, 1012.9627)
Ellagic acid glucoside	Phenolic acids	Hydroxybenzoic acids	237911	235899	242580	225281	238522	233843	412893	400553	393997	375367	408981	405824	272036	279124	267799	268300	227972	233023	167082	143868	152403	157295	142384	151604	371296	370244	437203	443400	415243	414154	272785	269918	242604	253887	247266	245794	(464.0587, 3525.7397)(470.963, 9182.188)(471.07904, 13763.516)(453.0673, 404.132)(509.034, 4666.8564)(487.07288, 13634.466)(488.05905, 963.6851)(474.618, 1341.3887)(470.03033, 600.1)
Ellagic acid acetyl-xyloside	Phenolic acids	Hydroxybenzoic acids	94106	98849	1	1	92348	89657	1	1	1	1	85059	80280	1	1	1	1	1	1	215342	221928	201696	210659	1	1	1	1	1	1	78408	175686	1	1	1	1	84821	77725	(479.0805, 5319.5)(480.5775, 579.915)(479.08212, 20083.506)(480.0843, 4158.7744)(481.08292, 1070.464)(516.811, 4180.2666)(521.0171, 405.89)(498.12115, 9568.727)(501.00757, 2049.6052)(499.05246, 7886.5376)
Valoneic acid dilactone	Phenolic acids	Hydroxybenzoic acids	571776	478285	315815	316117	379461	383412	248664	237923	254153	253920	352675	359076	244354	260754	237967	231332	294978	286055	429635	429060	507564	504113	408606	424497	256488	256878	312742	318390	304086	298738	260710	258350	181047	173639	375740	352631	(510.22336, 2808.7935)(512.9928, 1337.6078)(513.986, 635.0395)(494.97897, 6620.713)(492.9926, 26486.691)(493.99564, 2382.3801)(476.99734, 3997.3806)(478.9892, 4390.3716)
Ellagic acid acetyl-arabinoside	Phenolic acids	Hydroxybenzoic acids	1	1	1	1	1	1	1	1	1	1	1	1	1	1	1	1	1	1	215342	221928	201696	210659	1	1	1	1	1	1	1	175686	1	1	1	1	1	1	(519.031, 950.57654)(521.0171, 405.89)(497.00906, 17238.518)
Cinnamic acid	Phenolic acids	Hydroxycinnamic acids	851351	269771	907059	4395179	913472	900971	1338951	1317010	4966381	4849510	268119	1154461	1095677	680191	617848	559224	536284	1094242	3107705	2850187	3006607	2987306	3448305	3464185	471341	936624	1158064	301632	359989	445535	1262795	1162402	2967875	557640	1274809	1570613	(149.68042, 61848.94)(150.65077, 56682.293)(151.57071, 12235.879)(152.06552, 1759.2281)(132.13959, 11320.73)(132.0443, 2657.7463)(149.06047, 35957.055)(131.08165, 27199.578)(132.05272, 1700.6777)(188.06444, 2208.0352)(191.0158, 3223.29)(173.777, 24937.715)(175.01793, 36629.5)(174.49982, 2795.1565)(175.05655, 5236.097)(154.88107, 1137.1597)(155.81586, 788.58777)
o-Coumaric acid	Phenolic acids	Hydroxycinnamic acids	1951405	1940279	1	1	1910349	1	1	1802607	1	1	1	2448087	1	1549786	1	1	1	1	5808360	5899706	6701903	6702475	6303661	6337582	7134398	7265383	6859532	6832012	7006427	7660587	5516734	5581371	6832587	6692212	7519427	7490846	(164.52957, 11739.641)(165.35597, 845.2092)(149.04723, 62639.277)(148.54477, 8775.959)(165.05551, 511.08798)(147.0438, 176516.25)(148.0482, 16696.283)(149.04604, 462.67114)(189.03745, 180.9825)
p-Coumaric acid	Phenolic acids	Hydroxycinnamic acids	1951405	1940279	220260	227041	1910349	218826	3464470	1802607	5340714	5536300	4072880	2448087	3916141	1549786	1	5104789	4618334	4628843	5808360	5899706	6701903	6702475	6303661	6337582	7134398	7265383	6859532	6832012	7006427	7660587	5516734	5581371	6832587	6692212	7519427	7490846	(164.72743, 46675.254)(166.23416, 1715.511)(168.22725, 7767.137)(147.50487, 29906.396)(149.61865, 5131.864)(165.05551, 511.08798)(147.0437, 158970.66)(148.0482, 16696.283)(149.04604, 462.67114)(203.80943, 5165.8467)(206.6765, 458.9567)(205.0005, 228.44)(187.3341, 3765.3684)(189.5045, 1041.9508)(188.21619, 2667.3452)(190.41162, 1069.8618)(192.05302, 1017.65674)(169.82928, 3175.0156)(172.44234, 144…
Caffeic acid	Phenolic acids	Hydroxycinnamic acids	1580979	2038368	3447161	3354623	2656910	2725730	1742461	383877	397664	2587374	2085001	3496134	2664500	2721010	6691674	4709069	2196135	2152331	18659844	18949266	1	5004224	16919488	17010166	41863768	25387686	19896670	32516744	24119572	5164591	20378796	23293392	31514816	9883753	9894399	1	(181.54808, 9153.712)(184.0529, 884.7686)(182.59555, 14527.908)(185.66414, 12866.639)(185.0628, 18903.94)(163.25348, 213003.39)(164.0419, 21988.266)(165.04736, 2391.4495)(221.00024, 2626.8298)(222.00464, 406.66)(205.0028, 245.99)(205.03404, 514.52997)(188.36594, 3758.2136)
p-Coumaric acid ethyl ester	Phenolic acids	Hydroxycinnamic acids	1633345	1755437	2293593	2291726	2091986	2373505	2200681	2497805	1995814	1531754	1	1709316	214658	1624557	1	1521407	1542154	1611758	1654743	1417054	1153045	1333819	1416460	1034142	2087652	1	1712174	1749930	2286890	2177007	1681682	1643076	1678070	1683036	1959019	1929380	(192.47423, 9497.822)(194.08652, 3063.6392)(195.08548, 449.8314)(176.73572, 3025.106)(176.07501, 964.31586)(193.08553, 35324.754)(194.08809, 3958.4885)(195.08571, 404.8582)(180.0877, 2050.258)(231.2276, 3332.1987)(232.0495, 86.78)(233.0424, 764.98)(217.75243, 470.61905)(219.03769, 184.4025)(216.15192, 536.80383)(198.39616, 774.7591)(201.0725, 98.21)
Ferulic acid	Phenolic acids	Hydroxycinnamic acids	167627	184575	189527	177879	182338	189120	182895	181903	169202	164867	191953	179777	190151	192897	146597	150823	180072	177530	4130826	4114840	3733376	3520594	3349090	3277095	2767712	1	3030828	3003369	3187502	3014291	3730905	3754487	4439316	4387733	3514631	3590000	(195.11989, 12511.569)(179.091, 26867.598)(180.10149, 5112.204)(198.46907, 707.90295)(199.07346, 97.31)(179.94867, 18432.06)(180.84746, 1966.0356)(233.99448, 819.87616)(218.48979, 26905.604)(216.01918, 3230.098)(219.41132, 10835.37)(220.14113, 2006.3715)(221.0611, 152.74)(200.20103, 8693.72)(202.69215, 34722.35)(203.6227, 49849.69)(204.05286, 8637.775)
Hydroxycaffeic acid	Phenolic acids	Hydroxycinnamic acids	15804694	15833110	16007093	6975901	15269091	7067310	10273002	7292783	9697851	9882460	10793250	11289377	9894517	10422591	10333400	10606509	10052092	7651998	11243173	10733752	10697679	10847163	11600117	11536701	10988625	10943497	11337141	11204246	16574174	11671556	8308166	8986907	9275357	9666233	10331096	9070298	(199.7097, 9451.39)(200.27048, 19426.441)(182.03304, 863.07745)(201.59378, 2892.5522)(202.05585, 1117.2341)(182.19461, 8557.865)(183.30849, 16247.693)(183.88185, 10970.215)(184.04886, 6565.245)(240.0554, 99752.4)(241.00365, 186947.83)(220.65935, 936.3278)(219.02681, 577954.75)(220.02911, 47182.625)(221.02522, 52721.613)(201.45259, 8891.342)
p-Coumaroyl glycolic acid	Phenolic acids	Hydroxycinnamic acids	775577	780076	265584	722588	824950	290296	1095635	1074755	153076	1036997	1054799	1035500	170198	173012	136635	135601	150608	149694	641067	669527	627200	637350	675243	685328	1237101	1271861	1447544	1431157	1306874	1196078	1	1854899	197563	193233	130709	135385	(225.05933, 1117.9637)(206.82275, 1049.8583)(207.0489, 4670.16)(223.61646, 9111.94)(224.0631, 1270.0892)(225.0569, 861.02)(206.91747, 1884.6853)(210.05855, 395.19)(264.958, 24128.568)(265.9794, 5700.929)(266.95172, 4587.6724)(243.38136, 75573.08)(244.00839, 16126.765)(245.00404, 9388.68)(246.01424, 728.7147)(249.04594, 36369.965)(250.04834, 5273.502)(231.03885, 6315.394)(232.0386, 440.37)
Sinapic acid	Phenolic acids	Hydroxycinnamic acids	500203	489874	1	629245	774190	321103	734173	275554	1	757000	340895	1	417772	556299	1	1	420235	702664	718095	748743	639198	651333	597576	597946	1	310611	201262	482255	342273	328666	119212	851071	791666	759944	496491	516258	(225.67482, 2178.5137)(227.07733, 1261.1724)(227.6794, 1978.116)(228.0783, 100.92)(206.67972, 2990.673)(209.06665, 264.25)(225.89249, 2355.3257)(227.07825, 187.35)(207.3049, 7030.277)(208.21558, 878.5326)(209.07684, 132.3)(264.26077, 2938.794)(265.36023, 1164.8934)(246.43031, 3434.8218)(249.01889, 2051.7944)(231.08307, 5616.66)(232.80835, 5419.1826)(233.0619, 6377.73)
p-Coumaroyl malic acid	Phenolic acids	Hydroxycinnamic acids	177980	162587	224816	223633	278945	301217	358499	379003	247839	1	326678	408163	632489	630193	619840	592371	317081	313839	648797	642552	1124988	1244942	1182826	1186317	683701	694994	1091804	1097700	1296996	1482934	1076355	1086689	1369077	1346451	1120411	1110983	(281.1768, 6635.115)(283.3133, 949.94)(266.26096, 778.58606)(283.47855, 4515.529)(263.05994, 6701.4146)(319.92685, 2249.1665)(320.64075, 644.72876)(303.99286, 2941.1042)(302.01224, 939.868)(303.0046, 330.88333)(303.0663, 69338.36)(304.05255, 10273.727)(305.05426, 2331.9497)(286.83554, 6790.8726)(288.0429, 2209.447)
Caffeoyl aspartic acid	Phenolic acids	Hydroxycinnamic acids	295127	426537	402439	370618	544703	572398	562998	558784	316854	646536	846109	379442	522115	546637	1024578	177563	141859	189284	187195	446739	194781	190901	389585	473124	280479	282618	661824	515317	1	589083	242006	354183	589307	579764	563206	459750	(295.25565, 2791.649)(296.66986, 1026.31)(277.3722, 5531.2344)(278.0689, 198.64)(297.5059, 2596.9258)(297.06824, 773.314)(280.6372, 11986.799)(281.99643, 12287.559)(282.74963, 5780.4316)(283.08295, 2762.4426)(334.86005, 1623.6405)(316.43747, 1095.3446)(318.0181, 217.12)(321.044, 1584.069)(321.46518, 2162.082)(322.73477, 1031.5599)(300.41376, 17542.977)(305.066, 742.77)
p-Coumaroyl tartaric acid	Phenolic acids	Hydroxycinnamic acids	606793	516765	361421	604449	241533	437058	861944	317073	1237391	1208107	410698	972583	803796	541504	681537	681868	384084	422606	647949	558580	770834	765967	148874	168837	1	523135	1114806	1512369	1586512	1	310732	283063	323757	1236440	941599	1256989	(297.6415, 2778.6143)(298.0634, 661.13)(279.34222, 3273.6082)(280.0404, 878.88)(297.24658, 747.16095)(298.06393, 466.76)(281.05237, 3028.9277)(280.03873, 1188.4976)(281.03668, 407.15)(336.55768, 1828.4216)(318.0292, 1438.1654)(319.26175, 845.3718)(320.00766, 440.53748)(322.0041, 824.37)(319.04333, 15636.319)(320.04587, 2251.544)(321.05154, 173.41)(301.73758, 160.102)(305.0431, 246.69)
Avenanthramide 2p	Phenolic acids	Hydroxycinnamic acids	805425	733100	969411	382331	1	755625	2189060	1	2017322	1759761	2526579	2545310	423397	372576	383278	448440	361491	341566	668213	618843	750235	671735	1	761267	204624	178830	290484	1	2754377	2712393	1	2047556	2251931	252786	270482	293838	(303.0443, 9091.924)(304.00266, 2514.1516)(304.0864, 1585.1)(281.06885, 11891.312)(282.08148, 3006.0266)(283.08368, 827.00134)(303.24826, 4146.7036)(304.87274, 10081.425)(283.8411, 3885.3816)(283.9581, 1830.9425)(340.0226, 3464.7422)(341.5769, 3331.5955)(342.47958, 1519.7792)(343.05212, 1117.8575)(344.0433, 382.17)(321.39313, 2641.3306)(323.46298, 1456.1396)(325.04233, 838.5026)(323.28665, 1879.4…
Caffeoyl tartaric acid	Phenolic acids	Hydroxycinnamic acids	388431	492035	477104	481352	501405	498669	404298	331519	132476	164715	143130	130532	378744	374260	201707	221851	131205	172833	639823	641355	1227221	1250476	660602	441943	1437064	1513877	674524	1648617	1599195	1525302	771801	762768	1250711	1235439	1264112	1271664	(313.55154, 2219.605)(317.0673, 136.46)(294.58368, 2920.9463)(296.0452, 745.72)(315.93912, 1375.508)(317.27722, 689.56036)(318.07663, 1524.9119)(295.68546, 22260.953)(296.15613, 2433.9456)(351.0101, 2529.6355)(352.00836, 423.85248)(332.9955, 1295.2775)(337.85916, 9979.397)(338.35226, 1662.0891)(339.05383, 744.35333)(319.89355, 4552.9966)(318.62225, 2680.708)
Cinnamoyl glucose	Phenolic acids	Hydroxycinnamic acids	286626	966181	217324	218460	1850924	1883476	2151266	2065036	2334348	2349789	1504903	1487669	670169	684895	771571	786503	2726195	2721573	10836391	10741940	10385654	10476604	12198252	12383343	1269547	1228879	11430519	908661	157931	813397	166519	174612	155084	166004	1	831996	(314.41238, 3687.4536)(311.10724, 3631.245)(292.71747, 5535.8477)(294.09833, 1142.75)(295.0952, 433.34998)(313.12366, 5970.6016)(293.43518, 260176.06)(294.10355, 40726.05)(295.10745, 3650.6667)(353.31955, 19409.172)(351.32224, 24170.451)(351.0733, 1011.51)(335.56213, 1911.7239)(336.0653, 2050.752)(337.0574, 52373.35)(333.093, 43583.168)(334.0983, 12254.587)(317.03098, 6236.037)(317.0934, 7340.751…
Sinapine	Phenolic acids	Hydroxycinnamic acids	1051587	1050104	380920	367265	681085	575726	579640	586484	400940	389932	457750	495599	632590	591021	326742	371473	358233	365726	1123453	1094174	640421	882323	722827	731025	658625	439495	419501	428121	560714	527245	831098	805498	1024067	950978	673567	638835	(314.776, 1886.5854)(314.1697, 2416.65)(294.87787, 2455.2363)(314.1852, 3318.6409)(312.1852, 1531.86)(295.92093, 4796.154)(294.1741, 144.9)(351.2267, 15540.176)(352.79956, 3328.8018)(355.1475, 5565.357)(333.1189, 2097.1416)(335.83798, 461.57715)(335.36594, 3905.6543)(334.1539, 1187.6317)(316.07495, 1154.4607)(318.154, 566.99)
Avenanthramide 2c	Phenolic acids	Hydroxycinnamic acids	255433	245586	243529	243090	274200	276821	545447	530274	528225	517724	553312	559360	986790	1040113	919616	948319	804933	825378	122546	125701	103908	1	113023	113443	670810	669019	795298	835213	739853	686076	948136	960276	1	989666	1030742	1031160	(319.0819, 1038.7799)(297.06482, 722.8813)(298.06125, 136.95999)(319.78336, 1284.3488)(321.09457, 3240.977)(302.9716, 6448.3364)(354.04114, 5398.565)(355.04266, 820.52136)(341.0335, 1313.9768)(338.06186, 13288.071)(321.42886, 3175.656)(322.9868, 1133.9661)(323.38983, 1234.5967)
Feruloyl tartaric acid	Phenolic acids	Hydroxycinnamic acids	2623607	95749	2492545	2432127	2370276	1	430209	406814	1329454	1	1326834	1293978	315178	2273493	473985	332672	1641641	383809	1	1	1	1	1	1	377483	174400	404629	426804	453930	472687	2050188	2061015	1968826	1925029	325499	313168	(328.63962, 3186.1584)(310.89886, 3863.363)(312.0694, 1511.77)(331.2093, 10185.093)(309.421, 25106.451)(310.072, 6113.2563)(365.02826, 10528.95)(366.03247, 3279.045)(367.02747, 1403.785)(349.43692, 5113.022)(350.30756, 949.7435)(351.38162, 8095.8)(353.02832, 25024.484)(349.1831, 2629.4724)(333.96146, 1308.7544)(334.552, 243.29752)
p-Coumaroyl glucose	Phenolic acids	Hydroxycinnamic acids	1433896	1388930	2791095	2716560	3348323	3261866	2118786	2025581	3140891	3124093	2549980	2582688	1362997	1314834	1394103	1400765	3255576	3234124	1	1288563	1391776	1427636	2255267	2220855	2015973	2009003	1881479	1833896	2312505	2192076	844575	831297	1497894	1470385	1104905	1083050	(329.10672, 809.99664)(313.1015, 561.21)(329.1061, 159.45)(371.0721, 29403.262)(349.09042, 37251.867)(350.09406, 6541.2974)(351.10324, 327.58334)(331.07913, 117837.67)(332.08246, 20382.77)
p-Coumaric acid 4-O-glucoside	Phenolic acids	Hydroxycinnamic acids	1433896	1388930	2791095	2716560	3348323	3261866	2118786	2025581	3140891	3124093	2549980	2582688	1362997	1314834	1394103	1400765	3255576	3234124	1	1288563	1391776	1427636	2255267	2220855	2015973	2009003	1881479	1833896	2312505	2192076	844575	831297	1497894	1470385	1104905	1083050	(329.10712, 704.798)(313.1015, 561.21)(329.1061, 159.45)(313.0981, 193.71)(371.07224, 26440.041)(349.09048, 33669.984)(350.0942, 5748.75)(351.10428, 376.8)(331.0791, 118333.43)(332.0825, 20482.848)
Avenanthramide 2f	Phenolic acids	Hydroxycinnamic acids	164228	270559	265027	252473	254390	241704	1	1	496055	486655	185690	97509	287023	283748	172266	247601	636733	243466	1	1	1	192914	253538	1	718358	687104	245382	266835	121312	125846	193545	195895	163639	1	157626	118055	(330.41626, 10558.354)(331.43356, 1843.0695)(311.07602, 7739.621)(333.90546, 2383.374)(316.09662, 1636.6663)(369.35916, 404.51202)(353.0378, 153.56)(355.09784, 2761.9448)(339.08875, 7547.5635)
p-Coumaroyl tyrosine	Phenolic acids	Hydroxycinnamic acids	722776	677565	1073630	1049683	691448	691753	459283	438167	547061	566319	727413	723059	378017	404347	953047	971563	636504	654425	1625537	1633253	964580	500198	441577	440730	1596695	1582294	1001497	392659	1490250	1478740	896193	901457	732248	734956	856208	832086	(330.8787, 46355.01)(329.12415, 1673.359)(332.1303, 95845.34)(311.97125, 482.72)(330.2555, 22323.5)(331.13138, 3359.5874)(311.90646, 3141.339)(312.61313, 2365.2651)(367.5215, 1072.1178)(348.12668, 40536.37)(349.07144, 6748.2837)(350.07172, 635.268)(352.0725, 7078.2085)(352.92203, 11259.389)(353.72165, 1284.4061)(333.65924, 5973.558)(333.09128, 1662.3821)
4-p-Coumaroylquinic acid	Phenolic acids	Hydroxycinnamic acids	2777023	4654656	1723430	1736089	4902486	4862948	1911336	318343	208603	192962	3286153	3267898	201278	252073	2984637	3011897	3196085	3101882	9199372	9214903	10307543	10516120	10296707	10221404	8319707	8390766	7619516	7626930	8490049	8498728	8178088	8204122	9811273	9890483	8964586	9022097	(338.10364, 10790.318)(320.80222, 6886.91)(322.0983, 1919.8312)(323.3504, 2575.56)(339.10577, 54696.1)(340.1088, 9476.593)(341.11414, 1450.9277)(321.66025, 12392.958)(322.82928, 8526.177)(325.10538, 21310.102)(326.1084, 43557.145)(377.3877, 9708.077)(378.06726, 1178.3115)(379.06497, 302.0621)(362.85693, 2796.1125)(361.22723, 72690.29)(362.3521, 16501.682)(363.76288, 2276.9197)(346.2757, 2790.9814…
Caffeic acid 4-O-glucoside	Phenolic acids	Hydroxycinnamic acids	25908566	165060	278888	3018626	1	962324	1	292756	3729462	3245904	156366	163581	5980786	252056	137080	134598	3508879	5430378	338861	358058	573145	557353	1	1	455933	479868	172544	158465	1	3730269	1633310	104856	312365	183433	1735064	22640768	(344.7371, 6832.4253)(343.54596, 2637.2134)(344.09875, 1724.6665)(325.1357, 5588.1997)(326.59375, 1024.2881)(327.42923, 364.37332)(346.97086, 1626.1086)(347.44318, 748.1545)(325.64227, 789.4764)(326.59045, 247.075)(328.1063, 53.38)(329.1046, 691.47)(384.7786, 498.5257)(363.04276, 1302.0411)(367.09198, 1872.8645)(368.09595, 392.695)(347.95615, 7766.532)(349.36697, 6425.332)(350.4083, 244.36)
4-Caffeoylquinic acid	Phenolic acids	Hydroxycinnamic acids	1	376845	1606398	1544295	1195217	1193396	569395	482069	996775	397221	2728674	2704348	170796	209764	3416987	3331272	581891	1343369	21738280	21962676	35777188	36196528	23117204	22807660	52447852	50151864	40154720	23847612	46969608	46615400	24384892	24044042	32792764	32864322	37309144	37437200	(355.07022, 204108.4)(356.08966, 42484.133)(357.19574, 11302.092)(358.17175, 3025.1172)(359.1032, 10153.581)(338.1966, 1659.1327)(340.09793, 1515.9902)(340.73004, 1954.772)(341.1, 2926.2244)(355.10266, 168373.98)(356.1063, 31516.607)(357.1088, 14098.37)(358.1007, 1276.12)(337.70578, 6263.309)(339.9962, 519.744)(341.1015, 2683.9558)(342.109, 314.63333)(393.1197, 43386.902)(394.16003, 10809.3)(397.…
Ferulic acid 4-O-glucoside	Phenolic acids	Hydroxycinnamic acids	45475848	44130068	38327072	37616000	39524032	38665216	37279988	36235464	32645236	32264124	30890424	30229336	40106736	40367432	31104940	31314084	34399400	34156736	11398329	11518650	12789686	12958306	13412755	13235084	34768552	34787588	34849432	34997456	32498324	32471184	38160764	37519452	37551324	37632060	38103072	37928228	(357.20804, 9401.936)(358.78967, 1700.0479)(360.13095, 1135.9425)(338.10403, 9924.996)(358.32404, 14009.059)(359.31732, 1455.8685)(339.1056, 42229.465)(340.10858, 6921.759)(341.11563, 1329.0317)(395.07098, 133170.9)(396.0733, 27127.852)(397.0786, 308.3)(377.15088, 11009.464)(378.20544, 1506.6207)(379.06522, 417.14334)(379.09894, 580807.06)(380.10153, 125907.586)(381.10226, 22789.05)(382.10306, 41…
Rosmarinic acid	Phenolic acids	Hydroxycinnamic acids	4462385	4342217	4058821	3945395	2904165	2907157	4347873	4351480	2543521	2623546	2976560	5008462	2236219	2240558	2820293	2876157	2592018	2600039	4189641	3241588	3148122	3239857	991061	984429	4332838	4399987	4154077	4173945	4760257	4766121	1972043	3389141	2170253	2202543	3702980	3701021	(361.5667, 89152.29)(363.1522, 41457.863)(363.18198, 8979.899)(365.09763, 11052.499)(344.507, 432.9395)(347.08063, 88.71)(363.5654, 20671.643)(365.1752, 22590.178)(365.6371, 28522.35)(366.10645, 11059.63)(344.09308, 317.93002)(347.0868, 73.25)(403.0469, 4044.519)(404.04782, 822.253)(405.0484, 612.36035)(383.07715, 85628.14)(384.08005, 10546.507)(385.08325, 1417.3842)(366.52805, 1397.6685)
4-Feruloylquinic acid	Phenolic acids	Hydroxycinnamic acids	260718	212759	172107	151904	643510	645723	1	158677	319656	169474	1206056	161153	320032	994969	598379	600131	102045	200584	787772	778439	770688	777241	450612	437543	550275	582706	345834	330208	349811	357544	940869	933390	194780	193214	188357	217560	(368.51056, 18339.865)(369.12427, 4713.3184)(350.5104, 2495.4004)(351.10544, 469.34998)(370.5589, 130274.39)(372.23322, 61355.76)(373.33768, 19722.242)(352.11322, 9894.889)(352.66513, 1649.636)(353.1046, 349.15)(410.64227, 2465.9854)(394.588, 47082.555)(395.0757, 14961.71)(392.59372, 4383.849)(394.11703, 708.16583)(395.12012, 1365.6234)(374.1167, 24881.95)(376.45218, 12336.913)(377.0901, 9219.92)
5-8'-Benzofuran dehydrodiferulic acid	Phenolic acids	Hydroxycinnamic acids	1	1	1	1	1	1	1	1695992	1	1509359	1	1	1	1	1433677	1456311	1	1	2835162	2792679	3475047	3476903	3461974	3453063	1	1	1	1	1	1	1	1	3107987	1	1	1	(372.10645, 208.43)(409.0469, 13231.445)(409.35754, 5279.7607)(410.09268, 488.35)(387.10254, 120610.37)(388.1053, 19859.496)
5-8'-Dehydrodiferulic acid	Phenolic acids	Hydroxycinnamic acids	398793	378962	322524	329640	380111	371134	307271	1695992	281369	1509359	219634	240338	308492	320804	1433677	1456311	401998	1	2835162	2792679	3475047	3476903	3461974	3453063	455478	453363	482041	464348	401381	397859	531680	529288	3107987	557600	588059	1	(387.10028, 2697.4307)(368.4627, 576.07495)(387.10312, 113713.96)(388.10617, 17880.072)(372.1163, 779.51)(409.045, 18558.34)(409.20526, 6370.49)(410.09027, 922.0784)(411.08362, 490.70004)(394.08057, 1166.5366)
3-Sinapoylquinic acid	Phenolic acids	Hydroxycinnamic acids	2175677	2227824	2723633	2663321	2287514	2328039	2183720	2159842	2466222	2452667	2328497	2325338	84919	93226	2231268	6195288	6779196	2248709	638711	642251	8457376	8568423	9918350	9889600	1	2114022	1560133	1692728	2393592	2288044	487950	574089	7439529	7449866	1935860	7599296	(401.7966, 1525.9612)(402.62582, 4331.1104)(403.13135, 1643.385)(380.7719, 181247.11)(381.31537, 36062.76)(382.10532, 5412.093)(400.32465, 13627.958)(402.14517, 2871.5908)(401.41202, 769.09595)(402.1336, 77.54)(384.71667, 3016.3108)(385.7946, 327.52225)(442.51376, 2554.1255)(423.20676, 829.18066)(424.70358, 607.5273)(423.66248, 4029.667)(424.12558, 838.67004)(404.4898, 679.778)
Chicoric acid	Phenolic acids	Hydroxycinnamic acids	318866	279330	658669	633876	1	546573	200740	188756	1	1	288471	318929	66354	305769	1169255	1208397	307969	312003	1471409	1404051	2520625	2596595	1332280	1325765	2510966	2612089	2913200	3160332	2951811	2789716	1534963	1542480	2212086	2215799	2162818	2208974	(479.10297, 5814.2734)(480.08536, 1096.5743)(461.0867, 1162.9325)(479.10934, 2404.5327)(480.1134, 345.93)(461.12582, 3340.4192)(462.68588, 22817.09)(463.08295, 10049.683)(513.0408, 2483.309)(514.0431, 71.14)(499.32098, 1684.124)(501.05676, 655.7875)(497.0658, 26359.908)(498.06955, 5899.149)(482.6954, 504.99188)(484.22528, 417.8885)(484.95724, 891.32385)(485.06628, 842.24)
4,5-Dicaffeoylquinic acid	Phenolic acids	Hydroxycinnamic acids	276244	676959	484334	462125	466654	474273	1391948	237189	264010	1193794	282800	282528	2382312	2515320	2701272	2751291	2275571	2270095	6354074	6331554	14803441	14400644	8239092	8185570	16122229	16012345	14374316	14507938	13646225	13196734	7099704	7156101	11098881	11161923	10391544	10349675	(517.0578, 30539.969)(518.03217, 10313.57)(519.13824, 3029.6177)(522.1494, 498.835)(499.10825, 31387.604)(500.1106, 8146.7715)(501.11237, 1840.095)(519.14484, 1771.5133)(523.1651, 838.57)(499.226, 213965.0)(500.12418, 65690.57)(501.1277, 16835.037)(502.12946, 2505.616)(555.6975, 6368.911)(556.09094, 1023.5075)(537.0713, 5983.6904)(539.866, 51936.348)(540.9388, 14882.208)(541.74347, 3599.6677)(526…
3,5-Dicaffeoylquinic acid	Phenolic acids	Hydroxycinnamic acids	1	1	484334	462125	466654	474273	1	237189	264010	1	282800	282528	2382312	2515320	2701272	2751291	2275571	2270095	6354074	6331554	14803441	14400644	8239092	8185570	16122229	16012345	14374316	14507938	13646225	13196734	7099704	7156101	11098881	11161923	10391544	10349675	(517.0692, 31782.865)(518.04785, 10826.388)(519.13824, 3029.6177)(522.1494, 498.835)(499.10846, 37225.344)(500.1107, 9674.129)(501.1127, 1076.81)(519.14484, 1771.5133)(523.1651, 838.57)(499.226, 213965.0)(500.12418, 65690.57)(501.1277, 16835.037)(502.12946, 2505.616)(555.6975, 6368.911)(556.09094, 1023.5075)(537.0689, 6644.577)(539.71234, 54773.65)(540.7738, 15489.805)(541.586, 3713.4265)(526.112…
3,4-Diferuloylquinic acid	Phenolic acids	Hydroxycinnamic acids	113581	249719	289906	279013	303414	281034	1	1	493277	489822	430198	1	1	1	1	1	580285	507382	472042	469784	412030	508418	560575	581743	1197062	632215	1	520187	456415	1	620213	660766	1	585449	667141	633091	(545.8453, 10538.294)(547.10333, 6357.6104)(549.33325, 1018.93335)(550.16394, 430.8575)(527.1408, 1528.9073)(528.1382, 478.01)(546.1567, 13905.921)(547.16077, 6548.466)(549.1721, 621.7967)(550.1626, 272.78)(533.1565, 10087.663)(565.11285, 3611.5972)(566.09814, 1155.3519)(567.0992, 612.1375)(569.6288, 903.6166)(572.9246, 1708.6174)(553.4626, 41060.047)(555.08105, 13912.543)(555.1466, 13754.747)
24-Methyllathosterol ferulate	Phenolic acids	Hydroxycinnamic acids	8165427	7172324	3327032	3138211	8434277	9618730	7414577	7634791	7929984	6464497	8812926	8903309	6566275	6584944	2434457	2502505	6409778	6631244	7374938	6776077	18925332	19036516	6913486	6956074	11316198	11945041	12454761	12581155	8598177	2495012	961723	952505	13901918	13576940	12544758	12442832	(578.9185, 1336.5951)(580.42596, 560.6444)(560.40454, 725.8469)(560.413, 3226.3484)(561.4011, 1839.14)(580.5178, 1491.5673)(580.4258, 634.4257)(560.5281, 3906.0144)(561.743, 2564.8254)(617.683, 3252.5244)(618.46655, 756.35144)(621.3889, 4332.13)(622.392, 1091.28)(597.381, 5959.0776)(598.3819, 2197.1128)(599.4897, 131772.75)(600.4979, 58484.88)(601.5005, 14043.609)(602.4154, 1407.8563)(581.7073, 1…
24-Methylcholesterol ferulate	Phenolic acids	Hydroxycinnamic acids	1	1	3327032	3138211	1	1	7414577	1	1	6464497	1	1	1	1	1	1	1	1	7374938	6776077	1	1	6913486	6956074	1	1	1	1	1	1	961723	952505	1	1	1	1	(579.42017, 1466.0747)(580.42596, 560.6444)(580.5178, 1491.5673)(580.4258, 634.4257)(617.5369, 2259.9692)(618.647, 381.875)(597.377, 8918.753)(598.38025, 2661.956)(599.40735, 126204.56)(600.4115, 59228.96)(601.41486, 15873.548)(602.4183, 1534.3252)(581.6744, 19104.684)(582.9525, 6139.0103)(586.4125, 2347.3923)(587.40375, 418.44003)
24-Methylcholestanol ferulate	Phenolic acids	Hydroxycinnamic acids	4453931	4499112	4299978	4120103	4111521	4027307	3386959	3301081	3178400	3150360	3404014	3366431	3110551	3211331	2640551	2633703	2804618	2822892	4529532	10174048	4607210	4778043	6297969	6309446	4167192	4098643	4308715	4280937	2773139	2641586	5262157	5284737	5515147	5547349	7365566	7230139	(581.33496, 656.22943)(582.4532, 1030.1406)(582.45404, 498.68454)(617.6712, 7588.774)(618.7462, 2406.8628)(624.2219, 7476.8423)(624.4211, 5236.36)(600.7357, 18598.217)(602.4069, 10306.664)(601.4183, 15098.783)(602.42395, 3332.5645)(603.4258, 434.43857)(583.4103, 69109.68)(585.2313, 10959.221)(586.07025, 2604.1436)(586.4209, 1202.0267)
Sitosterol ferulate	Phenolic acids	Hydroxycinnamic acids	533851	751931	439702	4491187	682594	324296	381878	371434	383220	358748	6143004	464207	4259839	4354932	4304649	4191709	405778	4760825	9830271	9768439	5627527	5704714	7430800	7509740	572831	5512371	5549637	5549504	491809	785583	465683	4922662	3924002	3869919	6284314	378685	(593.15, 106391.9)(594.0757, 43808.594)(594.9428, 4912.2144)(595.4651, 1091.71)(572.4662, 59531.184)(573.4746, 4833.3535)(575.4304, 1034.0)(593.30383, 3795.0215)(594.70636, 544.32495)(595.4663, 1557.94)(573.4576, 24152.387)(574.43286, 7859.2627)(575.43475, 1057.0637)(629.6457, 11200.511)(630.401, 4898.539)(613.71027, 3978.152)(612.977, 3599.2148)(613.753, 598.3018)(615.13214, 32030.455)(617.96027…
Schottenol ferulate	Phenolic acids	Hydroxycinnamic acids	533851	751931	439702	4491187	682594	324296	381878	371434	383220	358748	6143004	464207	4259839	4354932	4304649	4191709	405778	4760825	9830271	9768439	5627527	5704714	7430800	7509740	572831	5512371	5549637	5549504	491809	785583	465683	4922662	3924002	3869919	6284314	378685	(593.15, 106391.9)(594.0757, 43808.594)(594.9428, 4912.2144)(595.4651, 1091.71)(572.4662, 59531.184)(573.4746, 4833.3535)(575.4304, 1034.0)(593.30383, 3795.0215)(594.70636, 544.32495)(595.4663, 1557.94)(573.4576, 24152.387)(574.43286, 7859.2627)(575.43475, 1057.0637)(629.6457, 11200.511)(630.401, 4898.539)(613.71027, 3978.152)(612.977, 3599.2148)(613.753, 598.3018)(615.13214, 32030.455)(617.96027…
Stigmastanol ferulate	Phenolic acids	Hydroxycinnamic acids	406319	421543	251737	615431	248374	217706	184335	269383	160902	195661	1389889	271110	203791	189735	10021462	10048479	11146167	1402239	460137	377159	352470	382257	267041	355168	712224	11927368	12263540	12155552	184227	2060691	11004297	11178709	1	9135369	13598565	13318001	(593.4445, 78754.875)(594.70087, 24756.207)(595.6916, 5191.9907)(596.5769, 3471.3157)(597.46796, 421.70166)(574.4296, 4191.7183)(575.4343, 707.3622)(593.44507, 121171.9)(594.44635, 47042.293)(595.4454, 4617.584)(632.7075, 4256.053)(634.6, 2123.331)(636.72266, 3749.2441)(637.49817, 6546.0693)(638.2869, 2450.7742)(638.4291, 2436.42)(614.82367, 5971.2056)(617.6983, 37171.758)(618.87756, 36391.418)(6…
2-S-Glutathionyl caftaric acid	Phenolic acids	Hydroxycinnamic acids	167758	164960	109466	110726	166584	173360	1	1	96657	98495	177327	167191	94436	112035	1	1	135617	136043	171445	143954	132037	126528	87377	96082	133604	121581	134300	124722	167426	166788	1	1	1	1	168516	146424	(622.1101, 3647.69)(640.07983, 2324.613)(640.0876, 3167.059)(622.10126, 4777.136)
Verbascoside	Phenolic acids	Hydroxycinnamic acids	1192988	1170823	2229504	2190813	2563337	2501578	274822	261320	1294579	1266220	905898	275383	290856	291869	305689	310404	1339101	1348480	1166200	1109756	118719	131341	1938907	2021267	599925	564238	395018	373130	263081	280162	374806	381778	373350	137396	344820	342186	(625.2248, 3270.905)(608.66284, 5263.299)(609.8722, 2126.059)(610.49286, 2260.2856)(625.2284, 978.56903)(607.198, 3292.9866)(663.16205, 2265.7737)(646.1288, 7990.362)(646.1513, 3404.872)(647.1466, 487.61502)(648.17926, 5205.551)(649.454, 1844.5215)(653.2082, 339.31)(629.1933, 18657.79)(630.1962, 6158.117)(631.19995, 1223.891)
1-Sinapoyl-2-feruloylgentiobiose	Phenolic acids	Hydroxycinnamic acids	327098	249071	214055	203479	128872	224752	319946	304262	222672	152803	158224	160792	340087	333250	164987	173890	223886	224778	163697	1	336763	172534	260444	247179	1020995	1051248	638653	661154	845911	849919	302605	279808	260457	254043	564856	370232	(724.2084, 4804.1104)(725.2152, 2277.551)(711.8844, 447.9)(725.2499, 360.04)(712.21655, 1309.0867)(763.1986, 5282.757)(764.1971, 1243.6083)(765.1848, 500.16602)(751.5578, 36689.31)(752.1727, 18459.355)(751.1454, 5732.0874)(750.22424, 4919.433)(751.2259, 1994.8336)(752.2044, 7127.8594)(753.20544, 3203.865)(732.6414, 25471.041)(734.0612, 9536.303)(734.1998, 1444.8818)(735.0034, 10729.189)(735.203, …
1,2-Diferuloylgentiobiose	Phenolic acids	Hydroxycinnamic acids	328467	312494	378995	372745	296321	301645	337376	321676	210565	209895	203276	213239	388442	397252	224310	242429	438766	459570	637674	275216	258484	275498	877689	853303	1025695	1054072	621656	622736	828171	812407	201184	195759	491708	503537	524125	523443	(734.70483, 10832.026)(735.7859, 2271.8804)(738.0795, 2247.8276)(738.1932, 1017.81396)(717.8917, 12771.908)(719.0189, 5130.649)(720.2221, 1776.7173)(699.18896, 11019.757)(700.19434, 4050.22)(701.1937, 741.1492)(702.2033, 120.195)
1,2-Disinapoylgentiobiose	Phenolic acids	Hydroxycinnamic acids	1	1	118751	126832	1	95286	1	1	1	1	1	1	1	1	1	1	1	1	5848253	5525765	100357	1628248	90170	92736	1	1	1	1	1	1	1	1	1	1	1	1	(757.89087, 53555.973)(759.225, 57889.34)(736.77844, 8661.329)(737.98413, 1645.6113)(756.226, 731.21)(757.2246, 1906.28)(741.2591, 4567.88)(793.69, 3673.62)(794.69183, 1215.4125)(781.1768, 2828.0369)(782.1777, 1729.5668)(778.37, 3055.3855)
1,2,2'-Triferuloylgentiobiose	Phenolic acids	Hydroxycinnamic acids	211615	206336	164482	157825	168704	168215	165360	203998	143446	139817	126148	109545	196232	136679	139210	135702	145925	152815	77969	1	80700	79882	1	1	165967	167658	181202	221840	153347	160595	141849	150781	148143	157326	183763	165206	(873.2693, 4910.5967)(874.2691, 5429.5103)(875.2679, 4469.8267)(876.2671, 2074.6)(853.26337, 3334.1802)(873.2627, 5296.266)(874.2622, 5690.147)(875.2612, 4577.1704)(876.2603, 2058.491)(854.1169, 3717.9585)(854.2633, 366.0)(909.6642, 6432.593)(910.6017, 2785.4976)(911.23175, 756.3561)
2,5-di-S-Glutathionyl caftaric acid	Phenolic acids	Hydroxycinnamic acids	1	1	1	1	1	1	1	1	1	1	1	1	1	1	1	1	1	1	1	1	1	1	1	1	1	1	1	1	1	1	1	1	1	1	1	1	(905.1717, 6542.6455)(906.1748, 2912.66)(961.162, 3329.1743)(962.16376, 1117.7362)(951.1785, 2570.59)(952.18207, 788.7987)
1-Sinapoyl-2,2'-diferuloylgentiobiose	Phenolic acids	Hydroxycinnamic acids	322860	340062	307550	294902	299919	317140	306353	277530	262372	257433	264589	279612	271490	264187	270489	259653	265654	280398	1	1	1	1	1	1	302677	306321	334804	422524	291434	298072	271615	275536	284847	297438	280337	266190	(906.24976, 17587.457)(907.25055, 15177.841)(908.2491, 13358.789)(909.2487, 6687.783)(910.2472, 2918.9019)
1,2'-Disinapoyl-2-feruloylgentiobiose	Phenolic acids	Hydroxycinnamic acids	1	1	94167	74281	1	1	1	1	1	1	1	1	1	1	1	1	1	1	1	1	1	1	1	1	1	1	1	1	1	1	1	1	1	1	1	1	(930.30176, 5182.545)(931.3047, 941.83997)
1,2,2'-Trisinapoylgentiobiose	Phenolic acids	Hydroxycinnamic acids	118052	132831	105298	96681	105467	104948	121738	102618	87657	1	109359	104218	81981	81013	84335	79908	100778	102584	1	1	1	1	1	1	131951	104877	139156	310460	91381	91801	1	82172	97292	104363	81762	1	(983.5419, 6302.1406)(987.05646, 10037.199)(987.23157, 17998.271)(988.22943, 14297.787)(983.2626, 1321.1659)(984.265, 1295.5)(965.24475, 23251.28)(966.2478, 12162.67)(967.2525, 4891.9116)(968.2594, 1507.24)
Methoxyphenylacetic acid	Phenolic acids	Hydroxyphenylacetic acids	870106	454019	1177344	528223	1140716	991829	481766	435584	1240518	1182708	1108024	532580	102362	126166	441597	539638	540123	496933	1812660	1863786	1919600	1963979	2133480	2142472	876574	367953	191011	278427	174336	361140	742560	705481	522075	492006	630226	865779	(166.65474, 5686.905)(167.74437, 6516.4937)(149.5793, 38038.8)(150.59476, 36297.59)(151.48106, 7101.26)(152.06572, 1085.669)(169.19223, 9945.103)(171.08246, 508.57635)(149.0609, 16854.305)(205.94179, 4743.404)(210.03581, 783.6883)(188.02896, 1976.6875)(189.11086, 2022.5055)(190.04733, 412.475)(174.41856, 1874.1132)(175.05609, 4733.542)
Homovanillic acid	Phenolic acids	Hydroxyphenylacetic acids	3346193	4234724	2934591	2815067	3416541	3447168	5569830	5465148	4282586	7066508	3170732	3260452	2377989	2565913	6493154	6576438	5287476	5291901	566628	529276	1099958	1089989	1836021	1808055	4910234	4864863	1711716	1110759	972883	1034381	1887037	4623884	1062281	1024103	5524333	5330027	(184.94922, 50467.285)(185.87228, 19352.041)(186.99324, 12211.84)(165.6265, 20571.951)(165.89528, 1108.2253)(167.72684, 3321.9033)(168.0611, 4240.79)(184.78221, 12007.25)(186.9258, 3524.4226)(187.40834, 21548.06)(188.07419, 6094.5)(165.05421, 78919.266)(166.05824, 8090.6978)(167.05952, 413.97916)(221.02357, 27201.422)(222.03027, 4522.5996)(223.0277, 102.75)(203.90007, 3916.052)(206.01257, 717.722…
Homoveratric acid	Phenolic acids	Hydroxyphenylacetic acids	467372	313332	163531	322904	208471	219988	209081	563175	147749	860510	1021970	300154	405165	593695	332389	270510	493342	339876	279222	482749	1319601	216887	1462150	236254	677672	522236	1	835837	489067	813134	684636	691316	747843	778905	714259	711653	(199.70638, 3407.4282)(200.29709, 1505.0408)(180.18173, 15578.39)(181.06746, 825.9517)(199.61696, 7825.8237)(200.08391, 1486.7429)(201.0969, 3707.04)(182.08092, 129579.48)(183.08351, 13698.44)(184.08177, 1482.7753)(236.96971, 10245.023)(238.03558, 1739.8104)(239.03621, 2069.007)(217.95514, 66675.49)(220.02716, 14608.656)(221.52666, 19791.168)(222.02992, 7957.53)(221.22626, 2036.6151)(223.52759, 8…
Resveratrol	Stilbenes	Stilbenes	210497	1	898840	192479	1009438	157751	2552038	1643533	1820901	791180	242606	235890	4329110	1289623	152779	3254905	379252	369830	1485988	1469628	313114	115185	118973	136839	5778043	5670922	3625156	1	987303	250721	390612	1115027	1022057	2706815	450689	2194600	(229.6915, 2090.076)(232.0824, 87.7)(211.11661, 7457.331)(211.96254, 1866.9701)(212.74077, 7788.707)(229.9571, 1911.7961)(212.36163, 4533.4688)(215.17549, 1332.4009)(272.04895, 1106.5895)(273.0434, 2703.73)(250.51389, 15186.905)(250.04326, 5639.293)(251.0363, 2912.13)(255.85686, 13148.145)(255.08006, 694.6533)(233.73874, 5742.6836)(234.06377, 438.37662)
Pinosylvin	Stilbenes	Stilbenes	138611	134949	909687	882208	343209	571066	710512	658760	1037171	1066235	891633	931138	428364	422716	514433	523008	1120724	1119499	413182	385627	399913	421544	661163	435942	763201	769694	565502	551671	675267	657487	551791	555420	920134	447152	289916	802058	(235.61385, 852.30646)(239.08621, 372.2)(195.07983, 14303.096)(196.08499, 2131.4446)(197.0935, 395.43)(213.089, 1968.715)(217.10214, 7098.25)(252.3405, 2362.2378)(213.09052, 28379.234)(214.09413, 3586.4343)(215.10439, 413.4156)(217.67068, 11259.273)(218.06126, 2499.0977)
Piceatannol	Stilbenes	Stilbenes	945128	1183552	1215063	1053662	781239	1031415	487120	849268	759330	889083	246228	980802	1341419	212141	716898	352839	1	401249	944257	932203	334179	698328	895345	3388445	753265	765362	4867301	3204826	1	946001	995897	1026755	1120877	964924	1	1583940	(245.07617, 10634.424)(246.0807, 1057.9858)(228.28299, 749.6108)(228.0686, 161.4)(245.28658, 18006.11)(246.08224, 1609.214)(228.88472, 4507.866)(229.54068, 412.33002)(229.82333, 324.1625)(285.3461, 1953.7582)(265.0876, 9364.181)(266.03275, 830.65857)(268.8503, 5190.773)(250.08801, 4627.934)(251.39406, 3972.6301)(253.0604, 1733.69)
Pterostilbene	Stilbenes	Stilbenes	619124	608761	306994	304520	661731	663488	1017190	824887	1709659	1697915	2075164	2083685	907532	999014	1015968	696824	894189	824143	519880	496145	354634	372954	236274	232855	6946126	6764105	3354946	3362179	2492954	2535883	753509	757359	1868319	1901911	1945379	1976800	(257.5592, 10789.097)(258.1159, 1573.267)(238.20627, 11073.916)(239.0885, 423.33334)(257.1119, 8497.29)(258.11465, 611.485)(242.11285, 1032.47)(295.0702, 4906.8955)(296.0739, 1556.565)(279.17892, 6988.403)(280.06476, 1406.39)(279.98962, 50343.453)(280.10123, 10312.741)(281.10168, 2072.2952)(263.09378, 1039.8701)
Resveratrol 5-O-glucoside	Stilbenes	Stilbenes	178013	415969	936428	582186	651365	642509	518252	508918	680092	660316	591720	610101	555910	552665	313736	728005	736890	726353	2041038	1974170	2449274	2533504	2074541	2058996	14014616	14103525	997127	1136104	595961	713412	364184	367028	707179	6690667	483215	505281	(390.59335, 13304.343)(391.23428, 6210.9937)(392.1286, 170.79001)(374.06635, 2837.1272)(376.25128, 4274.3794)(391.13315, 3574.9797)(392.1333, 1114.395)(374.32812, 4909.4185)(375.28412, 2343.991)(377.64615, 6564.5337)(378.14786, 1449.5634)(433.41586, 1636.0684)(430.0862, 1466.3)(411.85785, 26490.479)(412.08905, 5327.8457)(413.0907, 1047.2001)(413.2576, 28907.47)(414.12308, 6252.183)(415.12802, 750…
Resveratrol 3-O-glucoside	Stilbenes	Stilbenes	1	1	1	1	1	1	1	1	1	1	1	1	1	1	1	728005	1	1	2041038	1974170	2449274	2533504	2074541	2058996	14014616	14103525	1	1	1	1	1	1	1	6690667	1	1	(390.61554, 13944.172)(391.23428, 6210.9937)(392.1286, 170.79001)(374.19986, 2788.385)(377.14243, 5408.9917)(391.1287, 3459.92)(392.13034, 1367.675)(374.32812, 4909.4185)(375.28412, 2343.991)(377.64615, 6564.5337)(378.14786, 1449.5634)(433.91293, 810.266)(416.10025, 2336.275)(413.12003, 31850.91)(414.12405, 6870.7744)(415.1249, 410.50333)(397.91937, 694.34235)(399.11743, 236.42752)
Piceatannol 3-O-glucoside	Stilbenes	Stilbenes	3044006	2951372	721042	697305	730585	740756	2486072	2463526	2926448	548947	2458618	2420548	1904132	2173946	2505480	774515	2788793	1445843	865207	865552	794212	802118	826883	804249	3519259	3594239	3231822	3262626	971634	960921	877006	861771	654135	635048	1014120	993883	(407.1742, 20978.0)(408.13116, 5871.404)(409.33542, 1039.313)(411.15015, 315.09003)(389.4066, 1553.5029)(392.34814, 2573.2144)(407.59863, 21013.854)(408.53717, 5818.341)(409.14062, 486.67255)(389.42087, 4577.46)(391.12875, 3561.9902)(392.1292, 881.1586)(446.0139, 3076.8906)(448.09445, 503.36502)(429.1142, 38839.49)(430.11758, 7044.1016)(431.12073, 978.69714)(411.10156, 31211.514)(412.10873, 8262.…
e-Viniferin	Stilbenes	Stilbenes	1	1	1	1	1	1	1	1	1	1	1	1	1	1	1	1	1	1	166355	147220	1	1	1	1	1	1	1	1	1	1	1	1	1	1	1	1	(455.5161, 6651.7183)(457.81598, 4670.9277)(458.72116, 720.33575)(437.13693, 665.5367)(439.15173, 915.31)(440.1489, 6277.5)(441.1468, 304.0)(455.15045, 10190.95)(456.15674, 534.76)(437.93063, 9506.481)(438.95718, 4392.8975)(441.14484, 677.4001)(496.80142, 1774.2275)(497.105, 1932.4834)(479.0866, 7062.5947)(480.0882, 1006.71)(480.31815, 7228.235)(482.0861, 3240.448)(482.73712, 1177.054)(461.12976,…
Pallidol	Stilbenes	Stilbenes	358246	572150	445307	421660	402978	418386	422641	429900	409735	404281	429047	433149	431689	443381	506316	491656	551521	552709	166355	147220	412474	424152	353077	343768	555482	601773	423435	422416	545241	508670	418940	275591	377875	364353	434024	426129	(455.93164, 6648.4653)(457.60892, 9119.693)(458.51297, 1631.5565)(459.15503, 1512.8501)(437.13638, 14180.151)(438.3922, 2276.3708)(439.2421, 5550.171)(441.1468, 304.0)(456.40536, 7806.4043)(456.15756, 873.7375)(457.16272, 163.6)(437.86588, 10965.76)(438.88028, 4252.85)(441.2407, 1067.9172)(443.165, 4258.59)(496.93723, 1686.1263)(497.105, 1932.4834)(479.0866, 7062.5947)(480.0882, 1006.71)(480.1302…
