# Supplementary material for: Isosmotic Macrocation Variation Modulates Mineral Efficiency, Morpho-Physiological Traits, and Functional Properties in Hydroponically Grown Lettuce Varieties (Lactuca sativa L.)
Source: Front Plant Sci. 2021 Jun 4;12:678799. doi: 10.3389/fpls.2021.678799 (PMC8212932; doi:10.3389/fpls.2021.678799)
Supplement: Supplementary Table 2 — Correlation analysis among polyphenols and enzymatic activities. [file Table_2.XLSX]

## Sheet: Green Salanova
Supplementary Table 2: Correlation analysis among polyphenols and enzymatic activities
*: p<0.05; **: p<0.01
		cyanidin eq.	catechin eq.	luteolin eq.	quercetin eq.	sesamin eq.	tyrosol eq.	ferulic acid eq.	resveratrol eq.	TPC	TFC	DPPH	ABTS	CUPRAC	FRAP	Phosphomolydenum	Metal_chelating	AChE	BChE	Tyrosinase	Amylase	Glucosidase
cyanidin eq.	Pearson's correlation	1	0.015	-0.416	0.372	-0.464	-0.238	-0.036	0.486*	-0.543*	-0.657**	-0.008	-0.638**	-0.422	-0.592**	0.036	-0.677**	-0.502*	-0.681**	-0.309	-0.621**	0.082
	Sig. (two-tailed)		0.952	0.086	0.129	0.053	0.341	0.889	0.041	0.02	0.003	0.974	0.004	0.081	0.01	0.886	0.002	0.034	0.002	0.212	0.006	0.747
	N	18	18	18	18	18	18	18	18	18	18	18	18	18	18	18	18	18	18	18	18	18
catechin eq.	Pearson's correlation	0.015	1	-0.3	-0.21	0.178	0.378	-0.076	-0.317	0.354	0.151	-0.699**	-0.087	0.09	-0.078	-0.345	-0.001	-0.233	0.156	-0.098	0.025	-0.201
	Sig. (two-tailed)	0.952		0.226	0.402	0.479	0.122	0.763	0.199	0.149	0.55	0.001	0.732	0.721	0.758	0.161	0.998	0.351	0.537	0.7	0.921	0.424
	N	18	18	18	18	18	18	18	18	18	18	18	18	18	18	18	18	18	18	18	18	18
luteolin eq.	Pearson's correlation	-0.416	-0.3	1	-0.051	0.551*	0.01	0.233	-0.452	0.258	0.347	0.268	0.422	0.35	0.461	0.241	0.439	0.448	0.403	0.287	0.506*	-0.117
	Sig. (two-tailed)	0.086	0.226		0.841	0.018	0.97	0.353	0.06	0.301	0.158	0.282	0.081	0.154	0.054	0.336	0.068	0.062	0.097	0.248	0.032	0.643
	N	18	18	18	18	18	18	18	18	18	18	18	18	18	18	18	18	18	18	18	18	18
quercetin eq.	Pearson's correlation	0.372	-0.21	-0.051	1	-0.447	0.078	0.373	0.23	-0.332	-0.196	-0.14	-0.456	-0.235	-0.421	-0.07	-0.095	0.111	-0.362	-0.094	-0.550*	0.509*
	Sig. (two-tailed)	0.129	0.402	0.841		0.063	0.757	0.127	0.358	0.178	0.436	0.581	0.057	0.348	0.082	0.784	0.708	0.661	0.14	0.711	0.018	0.031
	N	18	18	18	18	18	18	18	18	18	18	18	18	18	18	18	18	18	18	18	18	18
sesamin eq.	Pearson's correlation	-0.464	0.178	0.551*	-0.447	1	-0.038	-0.116	-0.570*	0.229	0.254	-0.001	0.288	0.261	0.311	-0.144	0.131	0.151	0.402	0.027	0.477*	-0.287
	Sig. (two-tailed)	0.053	0.479	0.018	0.063		0.881	0.646	0.014	0.361	0.31	0.997	0.246	0.296	0.21	0.568	0.603	0.551	0.098	0.915	0.045	0.249
	N	18	18	18	18	18	18	18	18	18	18	18	18	18	18	18	18	18	18	18	18	18
tyrosol eq.	Pearson's correlation	-0.238	0.378	0.01	0.078	-0.038	1	-0.09	-0.45	0.652**	0.567*	-0.508*	0.503*	0.527*	0.438	-0.061	0.512*	0.531*	0.700**	0.222	0.148	-0.568*
	Sig. (two-tailed)	0.341	0.122	0.97	0.757	0.881		0.722	0.061	0.003	0.014	0.031	0.033	0.024	0.069	0.809	0.03	0.023	0.001	0.375	0.557	0.014
	N	18	18	18	18	18	18	18	18	18	18	18	18	18	18	18	18	18	18	18	18	18
ferulic acid eq.	Pearson's correlation	-0.036	-0.076	0.233	0.373	-0.116	-0.09	1	-0.202	-0.039	0.04	0.07	0.091	0.059	0.127	0.195	0.218	0.429	-0.02	0.199	0.065	0.353
	Sig. (two-tailed)	0.889	0.763	0.353	0.127	0.646	0.722		0.421	0.878	0.874	0.783	0.719	0.818	0.615	0.438	0.385	0.076	0.936	0.43	0.797	0.151
	N	18	18	18	18	18	18	18	18	18	18	18	18	18	18	18	18	18	18	18	18	18
resveratrol eq.	Pearson's correlation	0.486*	-0.317	-0.452	0.23	-0.570*	-0.45	-0.202	1	-0.626**	-0.537*	0.055	-0.674**	-0.632**	-0.677**	-0.186	-0.618**	-0.504*	-0.698**	-0.492*	-0.468	0.377
	Sig. (two-tailed)	0.041	0.199	0.06	0.358	0.014	0.061	0.421		0.005	0.021	0.828	0.002	0.005	0.002	0.46	0.006	0.033	0.001	0.038	0.05	0.123
	N	18	18	18	18	18	18	18	18	18	18	18	18	18	18	18	18	18	18	18	18	18
TPC	Pearson's correlation	-0.543*	0.354	0.258	-0.332	0.229	0.652**	-0.039	-0.626**	1	0.840**	-0.424	0.640**	0.811**	0.772**	0.075	0.846**	0.36	0.762**	0.607**	0.485*	-0.562*
	Sig. (two-tailed)	0.02	0.149	0.301	0.178	0.361	0.003	0.878	0.005		0	0.08	0.004	0	0	0.768	0	0.143	0	0.008	0.041	0.015
	N	18	18	18	18	18	18	18	18	18	18	18	18	18	18	18	18	18	18	18	18	18
TFC	Pearson's correlation	-0.657**	0.151	0.347	-0.196	0.254	0.567*	0.04	-0.537*	0.840**	1	-0.357	0.557*	0.827**	0.735**	-0.014	0.844**	0.413	0.700**	0.576*	0.46	-0.417
	Sig. (two-tailed)	0.003	0.55	0.158	0.436	0.31	0.014	0.874	0.021	0		0.146	0.016	0	0.001	0.956	0	0.089	0.001	0.012	0.055	0.085
	N	18	18	18	18	18	18	18	18	18	18	18	18	18	18	18	18	18	18	18	18	18
DPPH	Pearson's correlation	-0.008	-0.699**	0.268	-0.14	-0.001	-0.508*	0.07	0.055	-0.424	-0.357	1	0.214	-0.203	0.098	0.459	-0.086	0.094	-0.087	0.198	0.114	0.178
	Sig. (two-tailed)	0.974	0.001	0.282	0.581	0.997	0.031	0.783	0.828	0.08	0.146		0.395	0.42	0.697	0.056	0.733	0.711	0.73	0.432	0.653	0.48
	N	18	18	18	18	18	18	18	18	18	18	18	18	18	18	18	18	18	18	18	18	18
ABTS	Pearson's correlation	-0.638**	-0.087	0.422	-0.456	0.288	0.503*	0.091	-0.674**	0.640**	0.557*	0.214	1	0.613**	0.823**	0.225	0.693**	0.765**	0.870**	0.438	0.724**	-0.541*
	Sig. (two-tailed)	0.004	0.732	0.081	0.057	0.246	0.033	0.719	0.002	0.004	0.016	0.395		0.007	0	0.369	0.001	0	0	0.069	0.001	0.021
	N	18	18	18	18	18	18	18	18	18	18	18	18	18	18	18	18	18	18	18	18	18
CUPRAC	Pearson's correlation	-0.422	0.09	0.35	-0.235	0.261	0.527*	0.059	-0.632**	0.811**	0.827**	-0.203	0.613**	1	0.851**	0.088	0.732**	0.388	0.626**	0.670**	0.394	-0.579*
	Sig. (two-tailed)	0.081	0.721	0.154	0.348	0.296	0.024	0.818	0.005	0	0	0.42	0.007		0	0.729	0.001	0.111	0.005	0.002	0.106	0.012
	N	18	18	18	18	18	18	18	18	18	18	18	18	18	18	18	18	18	18	18	18	18
FRAP	Pearson's correlation	-0.592**	-0.078	0.461	-0.421	0.311	0.438	0.127	-0.677**	0.772**	0.735**	0.098	0.823**	0.851**	1	0.427	0.812**	0.524*	0.783**	0.751**	0.470*	-0.602**
	Sig. (two-tailed)	0.01	0.758	0.054	0.082	0.21	0.069	0.615	0.002	0	0.001	0.697	0	0		0.077	0	0.026	0	0	0.049	0.008
	N	18	18	18	18	18	18	18	18	18	18	18	18	18	18	18	18	18	18	18	18	18
Phosphomolydenum	Pearson's correlation	0.036	-0.345	0.241	-0.07	-0.144	-0.061	0.195	-0.186	0.075	-0.014	0.459	0.225	0.088	0.427	1	0.265	0.063	0.076	0.514*	-0.177	-0.135
	Sig. (two-tailed)	0.886	0.161	0.336	0.784	0.568	0.809	0.438	0.46	0.768	0.956	0.056	0.369	0.729	0.077		0.287	0.803	0.765	0.029	0.482	0.593
	N	18	18	18	18	18	18	18	18	18	18	18	18	18	18	18	18	18	18	18	18	18
Metal_chelating	Pearson's correlation	-0.677**	-0.001	0.439	-0.095	0.131	0.512*	0.218	-0.618**	0.846**	0.844**	-0.086	0.693**	0.732**	0.812**	0.265	1	0.550*	0.755**	0.771**	0.46	-0.265
	Sig. (two-tailed)	0.002	0.998	0.068	0.708	0.603	0.03	0.385	0.006	0	0	0.733	0.001	0.001	0	0.287		0.018	0	0	0.055	0.288
	N	18	18	18	18	18	18	18	18	18	18	18	18	18	18	18	18	18	18	18	18	18
AChE	Pearson's correlation	-0.502*	-0.233	0.448	0.111	0.151	0.531*	0.429	-0.504*	0.36	0.413	0.094	0.765**	0.388	0.524*	0.063	0.550*	1	0.677**	0.163	0.532*	-0.224
	Sig. (two-tailed)	0.034	0.351	0.062	0.661	0.551	0.023	0.076	0.033	0.143	0.089	0.711	0	0.111	0.026	0.803	0.018		0.002	0.518	0.023	0.371
	N	18	18	18	18	18	18	18	18	18	18	18	18	18	18	18	18	18	18	18	18	18
BChE	Pearson's correlation	-0.681**	0.156	0.403	-0.362	0.402	0.700**	-0.02	-0.698**	0.762**	0.700**	-0.087	0.870**	0.626**	0.783**	0.076	0.755**	0.677**	1	0.475*	0.575*	-0.626**
	Sig. (two-tailed)	0.002	0.537	0.097	0.14	0.098	0.001	0.936	0.001	0	0.001	0.73	0	0.005	0	0.765	0	0.002		0.046	0.013	0.005
	N	18	18	18	18	18	18	18	18	18	18	18	18	18	18	18	18	18	18	18	18	18
Tyrosinase	Pearson's correlation	-0.309	-0.098	0.287	-0.094	0.027	0.222	0.199	-0.492*	0.607**	0.576*	0.198	0.438	0.670**	0.751**	0.514*	0.771**	0.163	0.475*	1	0.104	-0.257
	Sig. (two-tailed)	0.212	0.7	0.248	0.711	0.915	0.375	0.43	0.038	0.008	0.012	0.432	0.069	0.002	0	0.029	0	0.518	0.046		0.681	0.303
	N	18	18	18	18	18	18	18	18	18	18	18	18	18	18	18	18	18	18	18	18	18
Amylase	Pearson's correlation	-0.621**	0.025	0.506*	-0.550*	0.477*	0.148	0.065	-0.468	0.485*	0.46	0.114	0.724**	0.394	0.470*	-0.177	0.46	0.532*	0.575*	0.104	1	-0.236
	Sig. (two-tailed)	0.006	0.921	0.032	0.018	0.045	0.557	0.797	0.05	0.041	0.055	0.653	0.001	0.106	0.049	0.482	0.055	0.023	0.013	0.681		0.346
	N	18	18	18	18	18	18	18	18	18	18	18	18	18	18	18	18	18	18	18	18	18
Glucosidase	Pearson's correlation	0.082	-0.201	-0.117	0.509*	-0.287	-0.568*	0.353	0.377	-0.562*	-0.417	0.178	-0.541*	-0.579*	-0.602**	-0.135	-0.265	-0.224	-0.626**	-0.257	-0.236	1
	Sig. (two-tailed)	0.747	0.424	0.643	0.031	0.249	0.014	0.151	0.123	0.015	0.085	0.48	0.021	0.012	0.008	0.593	0.288	0.371	0.005	0.303	0.346
	N	18	18	18	18	18	18	18	18	18	18	18	18	18	18	18	18	18	18	18	18	18

## Sheet: Red Salanova
Supplementary Table 2: Correlation analysis among polyphenols and enzymatic activities
*: p<0.05; **: p<0.01
		cyanidin eq.	catechin eq.	luteolin eq.	quercetin eq.	sesamin eq.	tyrosol eq.	ferulic acid eq.	resveratrol eq.	TPC	TFC	DPPH	ABTS	CUPRAC	FRAP	Phosphomolydenum	Metal_chelating	AChE	BChE	Tyrosinase	Amylase	Glucosidase
cyanidin eq.	Pearson's correlation	1	0.157	0.576*	0.208	0.058	0.429	0.675**	0.495*	0.111	0.008	0.689**	0.026	0.212	-0.014	0.650**	-0.397	0.064	-0.136	-0.173	-0.109	-0.176
	Sig. (two-tailed)		0.535	0.012	0.409	0.819	0.076	0.002	0.037	0.662	0.975	0.002	0.918	0.399	0.955	0.004	0.103	0.8	0.592	0.492	0.667	0.485
	N	18	18	18	18	18	18	18	18	18	18	18	18	18	18	18	18	18	18	18	18	18
catechin eq.	Pearson's correlation	0.157	1	0.154	-0.21	-0.045	0.640**	0.522*	0.525*	-0.055	0.312	0.502*	0.086	-0.048	0.009	0.346	-0.701**	0.027	-0.225	-0.248	0.003	-0.592**
	Sig. (two-tailed)	0.535		0.542	0.403	0.86	0.004	0.026	0.025	0.829	0.207	0.034	0.735	0.85	0.971	0.159	0.001	0.914	0.368	0.322	0.992	0.01
	N	18	18	18	18	18	18	18	18	18	18	18	18	18	18	18	18	18	18	18	18	18
luteolin eq.	Pearson's correlation	0.576*	0.154	1	0.594**	0.46	0.499*	0.218	-0.027	-0.221	0.022	0.312	-0.416	-0.038	-0.293	0.405	-0.569*	0.045	0.057	-0.591**	-0.262	-0.535*
	Sig. (two-tailed)	0.012	0.542		0.009	0.055	0.035	0.385	0.915	0.379	0.93	0.208	0.086	0.881	0.237	0.096	0.014	0.86	0.823	0.01	0.294	0.022
	N	18	18	18	18	18	18	18	18	18	18	18	18	18	18	18	18	18	18	18	18	18
quercetin eq.	Pearson's correlation	0.208	-0.21	0.594**	1	0.246	0.033	0.013	-0.428	-0.196	-0.123	-0.038	-0.346	-0.088	-0.25	0.211	-0.237	-0.033	0.217	-0.424	-0.141	-0.25
	Sig. (two-tailed)	0.409	0.403	0.009		0.325	0.897	0.958	0.077	0.435	0.627	0.881	0.16	0.728	0.317	0.401	0.343	0.896	0.388	0.08	0.577	0.317
	N	18	18	18	18	18	18	18	18	18	18	18	18	18	18	18	18	18	18	18	18	18
sesamin eq.	Pearson's correlation	0.058	-0.045	0.46	0.246	1	0.069	-0.302	-0.323	0.287	-0.435	-0.011	0.046	0.352	0.261	0.179	0.084	-0.088	0.540*	-0.087	0.204	-0.277
	Sig. (two-tailed)	0.819	0.86	0.055	0.325		0.785	0.223	0.191	0.249	0.071	0.965	0.855	0.152	0.295	0.478	0.739	0.728	0.021	0.731	0.418	0.266
	N	18	18	18	18	18	18	18	18	18	18	18	18	18	18	18	18	18	18	18	18	18
tyrosol eq.	Pearson's correlation	0.429	0.640**	0.499*	0.033	0.069	1	0.609**	0.461	0.14	-0.001	0.669**	0.145	0.224	0.16	0.643**	-0.601**	0.161	-0.146	-0.164	0.172	-0.550*
	Sig. (two-tailed)	0.076	0.004	0.035	0.897	0.785		0.007	0.054	0.579	0.997	0.002	0.567	0.371	0.526	0.004	0.008	0.522	0.562	0.516	0.494	0.018
	N	18	18	18	18	18	18	18	18	18	18	18	18	18	18	18	18	18	18	18	18	18
ferulic acid eq.	Pearson's correlation	0.675**	0.522*	0.218	0.013	-0.302	0.609**	1	0.684**	0.157	0.041	0.743**	0.208	0.208	0.09	0.578*	-0.567*	0.336	-0.358	0.011	0.037	-0.258
	Sig. (two-tailed)	0.002	0.026	0.385	0.958	0.223	0.007		0.002	0.534	0.873	0	0.408	0.406	0.724	0.012	0.014	0.173	0.145	0.966	0.884	0.301
	N	18	18	18	18	18	18	18	18	18	18	18	18	18	18	18	18	18	18	18	18	18
resveratrol eq.	Pearson's correlation	0.495*	0.525*	-0.027	-0.428	-0.323	0.461	0.684**	1	0.126	0.274	0.837**	0.338	0.201	0.078	0.555*	-0.356	-0.007	-0.303	0.129	-0.019	-0.323
	Sig. (two-tailed)	0.037	0.025	0.915	0.077	0.191	0.054	0.002		0.619	0.271	0	0.171	0.423	0.76	0.017	0.147	0.978	0.221	0.609	0.941	0.192
	N	18	18	18	18	18	18	18	18	18	18	18	18	18	18	18	18	18	18	18	18	18
TPC	Pearson's correlation	0.111	-0.055	-0.221	-0.196	0.287	0.14	0.157	0.126	1	-0.849**	0.292	0.913**	0.954**	0.977**	0.431	0.507*	-0.117	0.408	0.809**	0.858**	0.199
	Sig. (two-tailed)	0.662	0.829	0.379	0.435	0.249	0.579	0.534	0.619		0	0.239	0	0	0	0.074	0.032	0.644	0.093	0	0	0.429
	N	18	18	18	18	18	18	18	18	18	18	18	18	18	18	18	18	18	18	18	18	18
TFC	Pearson's correlation	0.008	0.312	0.022	-0.123	-0.435	-0.001	0.041	0.274	-0.849**	1	0.021	-0.634**	-0.859**	-0.810**	-0.263	-0.512*	0.074	-0.389	-0.609**	-0.713**	-0.233
	Sig. (two-tailed)	0.975	0.207	0.93	0.627	0.071	0.997	0.873	0.271	0		0.933	0.005	0	0	0.291	0.03	0.771	0.11	0.007	0.001	0.351
	N	18	18	18	18	18	18	18	18	18	18	18	18	18	18	18	18	18	18	18	18	18
DPPH	Pearson's correlation	0.689**	0.502*	0.312	-0.038	-0.011	0.669**	0.743**	0.837**	0.292	0.021	1	0.358	0.409	0.244	0.818**	-0.46	0.058	-0.013	0.085	0.205	-0.552*
	Sig. (two-tailed)	0.002	0.034	0.208	0.881	0.965	0.002	0	0	0.239	0.933		0.145	0.092	0.33	0	0.055	0.819	0.958	0.738	0.415	0.018
	N	18	18	18	18	18	18	18	18	18	18	18	18	18	18	18	18	18	18	18	18	18
ABTS	Pearson's correlation	0.026	0.086	-0.416	-0.346	0.046	0.145	0.208	0.338	0.913**	-0.634**	0.358	1	0.861**	0.910**	0.453	0.477*	-0.306	0.243	0.818**	0.811**	0.18
	Sig. (two-tailed)	0.918	0.735	0.086	0.16	0.855	0.567	0.408	0.171	0	0.005	0.145		0	0	0.059	0.045	0.217	0.331	0	0	0.475
	N	18	18	18	18	18	18	18	18	18	18	18	18	18	18	18	18	18	18	18	18	18
CUPRAC	Pearson's correlation	0.212	-0.048	-0.038	-0.088	0.352	0.224	0.208	0.201	0.954**	-0.859**	0.409	0.861**	1	0.909**	0.576*	0.386	-0.197	0.363	0.699**	0.785**	0.023
	Sig. (two-tailed)	0.399	0.85	0.881	0.728	0.152	0.371	0.406	0.423	0	0	0.092	0		0	0.012	0.113	0.433	0.138	0.001	0	0.927
	N	18	18	18	18	18	18	18	18	18	18	18	18	18	18	18	18	18	18	18	18	18
FRAP	Pearson's correlation	-0.014	0.009	-0.293	-0.25	0.261	0.16	0.09	0.078	0.977**	-0.810**	0.244	0.910**	0.909**	1	0.366	0.498*	-0.13	0.436	0.823**	0.921**	0.151
	Sig. (two-tailed)	0.955	0.971	0.237	0.317	0.295	0.526	0.724	0.76	0	0	0.33	0	0		0.135	0.035	0.608	0.071	0	0	0.551
	N	18	18	18	18	18	18	18	18	18	18	18	18	18	18	18	18	18	18	18	18	18
Phosphomolydenum	Pearson's correlation	0.650**	0.346	0.405	0.211	0.179	0.643**	0.578*	0.555*	0.431	-0.263	0.818**	0.453	0.576*	0.366	1	-0.316	-0.213	-0.017	0.02	0.302	-0.415
	Sig. (two-tailed)	0.004	0.159	0.096	0.401	0.478	0.004	0.012	0.017	0.074	0.291	0	0.059	0.012	0.135		0.202	0.396	0.948	0.938	0.223	0.087
	N	18	18	18	18	18	18	18	18	18	18	18	18	18	18	18	18	18	18	18	18	18
Metal_chelating	Pearson's correlation	-0.397	-0.701**	-0.569*	-0.237	0.084	-0.601**	-0.567*	-0.356	0.507*	-0.512*	-0.46	0.477*	0.386	0.498*	-0.316	1	-0.257	0.429	0.700**	0.411	0.714**
	Sig. (two-tailed)	0.103	0.001	0.014	0.343	0.739	0.008	0.014	0.147	0.032	0.03	0.055	0.045	0.113	0.035	0.202		0.304	0.076	0.001	0.09	0.001
	N	18	18	18	18	18	18	18	18	18	18	18	18	18	18	18	18	18	18	18	18	18
AChE	Pearson's correlation	0.064	0.027	0.045	-0.033	-0.088	0.161	0.336	-0.007	-0.117	0.074	0.058	-0.306	-0.197	-0.13	-0.213	-0.257	1	-0.003	-0.01	-0.106	-0.011
	Sig. (two-tailed)	0.8	0.914	0.86	0.896	0.728	0.522	0.173	0.978	0.644	0.771	0.819	0.217	0.433	0.608	0.396	0.304		0.992	0.969	0.676	0.966
	N	18	18	18	18	18	18	18	18	18	18	18	18	18	18	18	18	18	18	18	18	18
BChE	Pearson's correlation	-0.136	-0.225	0.057	0.217	0.540*	-0.146	-0.358	-0.303	0.408	-0.389	-0.013	0.243	0.363	0.436	-0.017	0.429	-0.003	1	0.348	0.416	-0.07
	Sig. (two-tailed)	0.592	0.368	0.823	0.388	0.021	0.562	0.145	0.221	0.093	0.11	0.958	0.331	0.138	0.071	0.948	0.076	0.992		0.157	0.086	0.784
	N	18	18	18	18	18	18	18	18	18	18	18	18	18	18	18	18	18	18	18	18	18
Tyrosinase	Pearson's correlation	-0.173	-0.248	-0.591**	-0.424	-0.087	-0.164	0.011	0.129	0.809**	-0.609**	0.085	0.818**	0.699**	0.823**	0.02	0.700**	-0.01	0.348	1	0.784**	0.371
	Sig. (two-tailed)	0.492	0.322	0.01	0.08	0.731	0.516	0.966	0.609	0	0.007	0.738	0	0.001	0	0.938	0.001	0.969	0.157		0	0.129
	N	18	18	18	18	18	18	18	18	18	18	18	18	18	18	18	18	18	18	18	18	18
Amylase	Pearson's correlation	-0.109	0.003	-0.262	-0.141	0.204	0.172	0.037	-0.019	0.858**	-0.713**	0.205	0.811**	0.785**	0.921**	0.302	0.411	-0.106	0.416	0.784**	1	0.011
	Sig. (two-tailed)	0.667	0.992	0.294	0.577	0.418	0.494	0.884	0.941	0	0.001	0.415	0	0	0	0.223	0.09	0.676	0.086	0		0.966
	N	18	18	18	18	18	18	18	18	18	18	18	18	18	18	18	18	18	18	18	18	18
Glucosidase	Pearson's correlation	-0.176	-0.592**	-0.535*	-0.25	-0.277	-0.550*	-0.258	-0.323	0.199	-0.233	-0.552*	0.18	0.023	0.151	-0.415	0.714**	-0.011	-0.07	0.371	0.011	1
	Sig. (two-tailed)	0.485	0.01	0.022	0.317	0.266	0.018	0.301	0.192	0.429	0.351	0.018	0.475	0.927	0.551	0.087	0.001	0.966	0.784	0.129	0.966
	N	18	18	18	18	18	18	18	18	18	18	18	18	18	18	18	18	18	18	18	18	18
